# Supplementary material for: Influence of pallet height on energy consumption and cooling effectiveness in an apple cold storage
Source: Sci Rep. 2025 Apr 4;15:11534. doi: 10.1038/s41598-025-95886-y (PMC11971335; doi:10.1038/s41598-025-95886-y)
Supplement: Supplementary file 1 — Supplementary Material 1 [file 41598_2025_95886_MOESM1_ESM.xlsx]

## Sheet: No pallet
	flow-time (s)	tem(crate1)	tem(crate10)	tem(crate100)	tem(crate101)	tem(crate102)	tem(crate103)	tem(crate104)	tem(crate105)	tem(crate106)	tem(crate107)	tem(crate108)	tem(crate109)	tem(crate11)	tem(crate110)	tem(crate111)	tem(crate112)	tem(crate113)	tem(crate114)	tem(crate115)	tem(crate116)	tem(crate117)	tem(crate118)	tem(crate119)	tem(crate12)	tem(crate120)	tem(crate121)	tem(crate122)	tem(crate123)	tem(crate124)	tem(crate125)	tem(crate126)	tem(crate13)	tem(crate14)	tem(crate15)	tem(crate16)	tem(crate17)	tem(crate18)	tem(crate19)	tem(crate2)	tem(crate20)	tem(crate21)	tem(crate22)	tem(crate23)	tem(crate24)	tem(crate25)	tem(crate26)	tem(crate27)	tem(crate28)
	1.00008	301.15	301.15	301.15	301.15	301.15	301.15	301.15	301.15	301.15	301.15	301.15	301.15	301.15	301.15	301.15	301.15	301.15	301.15	301.15	301.15	301.15	301.15	301.15	301.15	301.15	301.15	301.15	301.15	301.15	301.15	301.15	301.15	301.15	301.15	301.15	301.15	301.15	301.15	301.15	301.15	301.15	301.15	301.15	301.15	301.15	301.15	301.15	301.15
	2.08008	301.15	301.15	301.15	301.15	301.15	301.15	301.15	301.15	301.15	301.15	301.15	301.15	301.15	301.15	301.15	301.15	301.15	301.15	301.15	301.15	301.15	301.15	301.15	301.15	301.15	301.15	301.15	301.15	301.15	301.15	301.15	301.15	301.15	301.15	301.15	301.15	301.15	301.15	301.15	301.15	301.15	301.15	301.15	301.15	301.15	301.15	301.15	301.15
	3.16008	301.15	301.15	301.15	301.15	301.15	301.15	301.15	301.15	301.15	301.15	301.15	301.15	301.15	301.15	301.15	301.15	301.15	301.15	301.15	301.15	301.15	301.15	301.15	301.15	301.15	301.15	301.15	301.15	301.15	301.15	301.15	301.15	301.15	301.15	301.15	301.15	301.15	301.15	301.15	301.15	301.15	301.15	301.15	301.15	301.15	301.15	301.15	301.15
	4.06008	301.15	301.15	301.15	301.15	301.15	301.15	301.15	301.15	301.15	301.15	301.15	301.15	301.15	301.15	301.15	301.15	301.15	301.15	301.15	301.15	301.15	301.15	301.15	301.15	301.15	301.15	301.15	301.15	301.15	301.15	301.15	301.15	301.15	301.15	301.15	301.15	301.15	301.15	301.15	301.15	301.15	301.15	301.15	301.15	301.15	301.15	301.15	301.15
	5.14008	301.15	301.15	301.15	301.15	301.15	301.15	301.15	301.15	301.15	301.15	301.15	301.15	301.15	301.15	301.15	301.15	301.15	301.15	301.15	301.15	301.15	301.15	301.15	301.15	301.15	301.15	301.15	301.15	301.15	301.15	301.15	301.15	301.15	301.15	301.15	301.15	301.15	301.15	301.15	301.15	301.15	301.15	301.15	301.15	301.15	301.15	301.15	301.149
	6.04008	301.15	301.149	301.15	301.15	301.15	301.15	301.15	301.15	301.15	301.15	301.15	301.15	301.15	301.15	301.15	301.15	301.15	301.15	301.15	301.15	301.15	301.15	301.15	301.15	301.15	301.15	301.15	301.15	301.15	301.15	301.15	301.15	301.15	301.15	301.149	301.15	301.15	301.15	301.15	301.15	301.15	301.149	301.15	301.15	301.15	301.15	301.149	301.149
	7.12008	301.15	301.149	301.15	301.15	301.15	301.15	301.15	301.15	301.15	301.15	301.15	301.15	301.149	301.15	301.15	301.15	301.15	301.15	301.15	301.15	301.15	301.15	301.15	301.15	301.15	301.15	301.15	301.15	301.15	301.15	301.15	301.15	301.15	301.149	301.149	301.149	301.15	301.15	301.15	301.15	301.149	301.149	301.15	301.15	301.15	301.149	301.149	301.149
	8.02008	301.15	301.149	301.15	301.15	301.15	301.15	301.15	301.15	301.15	301.15	301.15	301.15	301.149	301.15	301.15	301.15	301.15	301.15	301.15	301.15	301.15	301.15	301.15	301.15	301.15	301.15	301.15	301.15	301.15	301.15	301.15	301.15	301.149	301.149	301.149	301.149	301.15	301.15	301.149	301.149	301.149	301.149	301.149	301.15	301.15	301.149	301.149	301.149
	9.10008	301.149	301.148	301.15	301.15	301.15	301.15	301.15	301.15	301.15	301.15	301.15	301.15	301.149	301.15	301.15	301.15	301.15	301.15	301.15	301.15	301.15	301.15	301.15	301.149	301.15	301.15	301.15	301.149	301.15	301.15	301.15	301.15	301.149	301.149	301.149	301.149	301.149	301.15	301.149	301.149	301.149	301.148	301.149	301.149	301.15	301.149	301.149	301.148
	10.0001	301.149	301.148	301.15	301.15	301.15	301.15	301.15	301.15	301.15	301.15	301.15	301.15	301.149	301.15	301.15	301.15	301.15	301.15	301.15	301.15	301.15	301.15	301.15	301.149	301.15	301.15	301.15	301.149	301.15	301.15	301.15	301.15	301.149	301.149	301.148	301.149	301.149	301.15	301.149	301.149	301.149	301.148	301.149	301.149	301.15	301.149	301.149	301.148
	11.8001	301.149	301.148	301.15	301.15	301.149	301.15	301.15	301.15	301.15	301.15	301.15	301.15	301.148	301.15	301.15	301.15	301.15	301.15	301.15	301.15	301.15	301.15	301.15	301.149	301.15	301.15	301.15	301.149	301.149	301.15	301.149	301.15	301.149	301.149	301.148	301.149	301.149	301.15	301.149	301.149	301.149	301.148	301.149	301.149	301.15	301.149	301.148	301.148
	13.6001	301.149	301.148	301.15	301.149	301.149	301.15	301.15	301.15	301.15	301.15	301.149	301.15	301.148	301.15	301.15	301.15	301.15	301.149	301.15	301.15	301.15	301.15	301.15	301.148	301.149	301.15	301.15	301.149	301.149	301.15	301.149	301.149	301.149	301.148	301.148	301.148	301.148	301.15	301.148	301.149	301.148	301.148	301.148	301.148	301.15	301.149	301.148	301.147
	15.4001	301.148	301.147	301.149	301.149	301.149	301.15	301.15	301.15	301.149	301.149	301.149	301.15	301.148	301.15	301.15	301.149	301.15	301.149	301.15	301.15	301.149	301.149	301.149	301.148	301.149	301.15	301.149	301.149	301.149	301.149	301.148	301.149	301.149	301.148	301.147	301.148	301.148	301.15	301.148	301.149	301.148	301.147	301.148	301.148	301.15	301.149	301.148	301.147
	17.2001	301.148	301.147	301.149	301.149	301.148	301.15	301.15	301.149	301.149	301.149	301.149	301.15	301.147	301.149	301.149	301.149	301.149	301.148	301.15	301.149	301.149	301.149	301.149	301.147	301.148	301.15	301.149	301.149	301.149	301.148	301.147	301.149	301.148	301.148	301.147	301.148	301.147	301.149	301.148	301.149	301.148	301.147	301.147	301.147	301.149	301.149	301.148	301.146
	19.0001	301.148	301.146	301.149	301.149	301.148	301.149	301.149	301.149	301.149	301.149	301.148	301.149	301.147	301.149	301.149	301.149	301.149	301.148	301.149	301.149	301.149	301.149	301.149	301.147	301.148	301.149	301.149	301.148	301.148	301.148	301.146	301.149	301.148	301.148	301.147	301.147	301.147	301.149	301.147	301.148	301.147	301.146	301.147	301.147	301.149	301.148	301.148	301.146
	20.8001	301.147	301.146	301.148	301.148	301.147	301.149	301.149	301.149	301.148	301.148	301.148	301.149	301.146	301.149	301.148	301.148	301.148	301.147	301.149	301.149	301.148	301.148	301.148	301.146	301.147	301.149	301.149	301.148	301.147	301.147	301.145	301.149	301.148	301.147	301.146	301.146	301.146	301.149	301.147	301.148	301.147	301.146	301.146	301.146	301.149	301.148	301.147	301.145
	22.6001	301.147	301.145	301.148	301.148	301.147	301.149	301.148	301.148	301.148	301.148	301.147	301.149	301.146	301.148	301.148	301.148	301.148	301.147	301.149	301.149	301.148	301.148	301.148	301.145	301.147	301.149	301.148	301.147	301.147	301.146	301.144	301.148	301.147	301.147	301.146	301.146	301.146	301.149	301.146	301.148	301.147	301.145	301.146	301.146	301.149	301.148	301.147	301.144
	24.4001	301.146	301.145	301.147	301.147	301.146	301.148	301.148	301.148	301.147	301.147	301.146	301.148	301.145	301.148	301.148	301.147	301.147	301.146	301.149	301.148	301.148	301.147	301.147	301.145	301.146	301.149	301.148	301.147	301.146	301.145	301.143	301.148	301.147	301.146	301.145	301.145	301.145	301.148	301.146	301.147	301.146	301.145	301.145	301.145	301.149	301.148	301.147	301.144
	26.2001	301.146	301.144	301.147	301.146	301.146	301.148	301.148	301.147	301.147	301.147	301.146	301.148	301.144	301.148	301.147	301.147	301.147	301.146	301.148	301.148	301.147	301.147	301.147	301.144	301.145	301.148	301.147	301.146	301.145	301.144	301.142	301.147	301.147	301.146	301.145	301.145	301.145	301.148	301.145	301.147	301.146	301.144	301.144	301.145	301.148	301.148	301.146	301.143
	28.0001	301.146	301.144	301.146	301.146	301.145	301.147	301.147	301.147	301.146	301.146	301.145	301.148	301.144	301.147	301.147	301.146	301.146	301.145	301.148	301.148	301.147	301.147	301.146	301.144	301.144	301.148	301.147	301.146	301.144	301.144	301.141	301.147	301.146	301.145	301.144	301.144	301.144	301.148	301.145	301.147	301.146	301.144	301.143	301.145	301.148	301.147	301.146	301.143
	29.8001	301.145	301.143	301.145	301.145	301.144	301.147	301.147	301.146	301.146	301.146	301.144	301.147	301.143	301.147	301.146	301.146	301.146	301.144	301.148	301.147	301.146	301.146	301.145	301.143	301.144	301.148	301.146	301.145	301.143	301.143	301.14	301.147	301.146	301.145	301.144	301.143	301.143	301.147	301.144	301.147	301.145	301.143	301.143	301.144	301.147	301.147	301.145	301.142
	31.6001	301.144	301.143	301.145	301.144	301.144	301.146	301.146	301.145	301.145	301.145	301.144	301.147	301.142	301.146	301.146	301.145	301.145	301.143	301.147	301.147	301.146	301.145	301.145	301.143	301.143	301.147	301.146	301.144	301.142	301.142	301.139	301.146	301.146	301.145	301.143	301.142	301.143	301.147	301.144	301.146	301.145	301.142	301.142	301.143	301.147	301.147	301.145	301.141
	33.4001	301.144	301.142	301.144	301.144	301.143	301.146	301.145	301.145	301.145	301.144	301.143	301.146	301.142	301.146	301.145	301.144	301.144	301.143	301.147	301.146	301.145	301.144	301.144	301.142	301.142	301.147	301.145	301.143	301.141	301.14	301.138	301.146	301.145	301.144	301.142	301.142	301.142	301.147	301.143	301.146	301.144	301.141	301.141	301.143	301.147	301.146	301.144	301.14
	35.2001	301.143	301.141	301.144	301.143	301.142	301.145	301.145	301.144	301.144	301.144	301.142	301.146	301.141	301.145	301.144	301.144	301.144	301.142	301.147	301.146	301.145	301.143	301.144	301.141	301.142	301.146	301.145	301.142	301.14	301.139	301.137	301.145	301.144	301.143	301.142	301.141	301.142	301.146	301.143	301.145	301.143	301.141	301.14	301.142	301.146	301.146	301.143	301.139
	37.0001	301.142	301.141	301.143	301.143	301.142	301.145	301.144	301.143	301.143	301.143	301.142	301.145	301.141	301.145	301.144	301.143	301.143	301.142	301.146	301.146	301.144	301.143	301.143	301.141	301.141	301.146	301.144	301.141	301.139	301.138	301.136	301.145	301.144	301.143	301.141	301.141	301.141	301.146	301.142	301.145	301.142	301.14	301.14	301.142	301.146	301.145	301.143	301.138
	38.8001	301.142	301.14	301.142	301.142	301.141	301.144	301.144	301.143	301.143	301.142	301.141	301.145	301.14	301.144	301.143	301.142	301.143	301.141	301.146	301.145	301.143	301.142	301.142	301.14	301.141	301.145	301.143	301.14	301.138	301.137	301.135	301.144	301.143	301.142	301.14	301.14	301.14	301.145	301.141	301.144	301.142	301.138	301.139	301.141	301.145	301.145	301.142	301.137
	40.6001	301.141	301.139	301.142	301.141	301.141	301.144	301.143	301.142	301.142	301.142	301.141	301.144	301.14	301.144	301.142	301.142	301.142	301.141	301.145	301.145	301.142	301.141	301.142	301.14	301.14	301.145	301.143	301.139	301.137	301.136	301.134	301.144	301.143	301.141	301.139	301.14	301.14	301.145	301.14	301.144	301.141	301.137	301.139	301.14	301.145	301.144	301.141	301.136
	42.4001	301.14	301.138	301.141	301.141	301.14	301.143	301.143	301.142	301.141	301.141	301.14	301.144	301.139	301.143	301.142	301.141	301.141	301.14	301.145	301.144	301.142	301.141	301.141	301.139	301.139	301.144	301.142	301.138	301.136	301.135	301.133	301.143	301.142	301.14	301.138	301.139	301.139	301.144	301.139	301.143	301.139	301.136	301.138	301.14	301.144	301.143	301.14	301.134
	44.2001	301.14	301.137	301.14	301.14	301.139	301.143	301.142	301.141	301.141	301.141	301.14	301.144	301.138	301.143	301.141	301.141	301.141	301.139	301.144	301.144	301.141	301.14	301.141	301.138	301.139	301.143	301.141	301.138	301.135	301.134	301.131	301.143	301.141	301.139	301.137	301.138	301.138	301.144	301.139	301.142	301.139	301.135	301.137	301.139	301.144	301.143	301.139	301.133
	46.0001	301.139	301.136	301.14	301.139	301.139	301.142	301.142	301.141	301.14	301.14	301.139	301.143	301.138	301.142	301.141	301.14	301.14	301.139	301.144	301.143	301.141	301.14	301.14	301.137	301.138	301.143	301.14	301.137	301.134	301.132	301.13	301.142	301.141	301.138	301.136	301.137	301.137	301.143	301.138	301.142	301.138	301.134	301.136	301.138	301.143	301.142	301.138	301.132
	47.8001	301.138	301.135	301.139	301.139	301.138	301.142	301.141	301.14	301.139	301.139	301.138	301.143	301.137	301.142	301.14	301.139	301.139	301.138	301.143	301.143	301.14	301.139	301.139	301.136	301.137	301.142	301.139	301.136	301.133	301.131	301.128	301.142	301.14	301.137	301.135	301.136	301.137	301.143	301.137	301.141	301.137	301.133	301.135	301.137	301.143	301.141	301.137	301.131
	49.6001	301.137	301.135	301.138	301.138	301.137	301.141	301.141	301.14	301.139	301.139	301.137	301.142	301.136	301.141	301.139	301.139	301.139	301.137	301.143	301.142	301.14	301.138	301.138	301.135	301.136	301.141	301.139	301.135	301.132	301.13	301.127	301.141	301.139	301.136	301.134	301.136	301.136	301.142	301.136	301.14	301.136	301.132	301.134	301.137	301.142	301.14	301.136	301.129
	51.4001	301.137	301.134	301.138	301.138	301.136	301.141	301.14	301.139	301.138	301.138	301.136	301.142	301.135	301.141	301.139	301.138	301.138	301.136	301.142	301.142	301.139	301.137	301.137	301.135	301.134	301.141	301.138	301.134	301.131	301.128	301.125	301.14	301.138	301.135	301.133	301.135	301.135	301.142	301.136	301.139	301.135	301.131	301.134	301.136	301.141	301.139	301.134	301.128
	53.2001	301.136	301.133	301.137	301.137	301.135	301.14	301.14	301.138	301.137	301.137	301.135	301.141	301.134	301.14	301.138	301.137	301.137	301.135	301.142	301.141	301.138	301.137	301.136	301.134	301.133	301.14	301.137	301.134	301.129	301.126	301.123	301.139	301.137	301.134	301.132	301.134	301.134	301.141	301.135	301.138	301.134	301.13	301.133	301.135	301.14	301.138	301.133	301.127
	55.0001	301.135	301.132	301.137	301.136	301.134	301.14	301.139	301.138	301.137	301.136	301.134	301.141	301.133	301.14	301.137	301.136	301.136	301.134	301.141	301.14	301.138	301.136	301.135	301.133	301.132	301.139	301.136	301.133	301.128	301.125	301.121	301.139	301.137	301.133	301.131	301.133	301.134	301.14	301.134	301.137	301.133	301.129	301.131	301.134	301.14	301.137	301.132	301.126
	56.8001	301.135	301.131	301.136	301.135	301.133	301.139	301.139	301.137	301.136	301.136	301.133	301.14	301.132	301.139	301.137	301.136	301.135	301.132	301.141	301.14	301.137	301.135	301.134	301.132	301.131	301.139	301.136	301.132	301.127	301.123	301.12	301.138	301.136	301.133	301.13	301.132	301.133	301.139	301.133	301.136	301.132	301.128	301.13	301.133	301.139	301.136	301.131	301.125
	58.6001	301.134	301.13	301.135	301.135	301.133	301.138	301.138	301.136	301.135	301.135	301.132	301.139	301.131	301.138	301.136	301.135	301.134	301.131	301.14	301.139	301.136	301.134	301.133	301.131	301.13	301.138	301.135	301.131	301.126	301.122	301.118	301.137	301.135	301.132	301.129	301.131	301.132	301.138	301.132	301.135	301.131	301.126	301.13	301.132	301.138	301.135	301.13	301.124
	60.4001	301.133	301.129	301.134	301.134	301.132	301.138	301.137	301.135	301.134	301.134	301.131	301.139	301.13	301.138	301.135	301.134	301.133	301.13	301.14	301.139	301.136	301.133	301.132	301.13	301.129	301.137	301.134	301.13	301.124	301.12	301.116	301.137	301.134	301.131	301.128	301.13	301.131	301.137	301.132	301.134	301.13	301.125	301.129	301.132	301.137	301.134	301.129	301.123
	62.2001	301.132	301.128	301.134	301.133	301.131	301.137	301.137	301.135	301.134	301.133	301.13	301.138	301.13	301.137	301.135	301.133	301.133	301.129	301.139	301.138	301.135	301.133	301.131	301.129	301.128	301.136	301.133	301.129	301.123	301.118	301.115	301.136	301.133	301.13	301.127	301.129	301.13	301.137	301.131	301.134	301.129	301.124	301.128	301.131	301.137	301.133	301.128	301.121
	64.0001	301.132	301.127	301.133	301.132	301.13	301.136	301.136	301.134	301.133	301.132	301.129	301.137	301.129	301.136	301.134	301.133	301.132	301.128	301.138	301.137	301.134	301.132	301.131	301.129	301.127	301.135	301.132	301.128	301.122	301.117	301.113	301.135	301.133	301.129	301.126	301.128	301.129	301.136	301.13	301.133	301.128	301.123	301.127	301.13	301.136	301.133	301.127	301.121
	65.8001	301.131	301.127	301.132	301.132	301.129	301.136	301.135	301.133	301.132	301.132	301.128	301.137	301.128	301.136	301.133	301.132	301.131	301.127	301.137	301.136	301.133	301.131	301.13	301.128	301.126	301.135	301.131	301.127	301.121	301.115	301.111	301.135	301.132	301.129	301.125	301.128	301.129	301.135	301.13	301.132	301.127	301.123	301.126	301.129	301.135	301.132	301.126	301.12
	67.6001	301.13	301.126	301.131	301.131	301.128	301.135	301.134	301.133	301.131	301.131	301.127	301.136	301.127	301.135	301.132	301.131	301.13	301.126	301.137	301.136	301.133	301.13	301.129	301.127	301.124	301.134	301.13	301.126	301.12	301.114	301.109	301.134	301.131	301.128	301.125	301.127	301.128	301.134	301.129	301.132	301.127	301.122	301.126	301.129	301.134	301.131	301.125	301.119
	69.4001	301.13	301.125	301.13	301.13	301.127	301.134	301.134	301.132	301.13	301.13	301.126	301.135	301.127	301.134	301.131	301.13	301.129	301.125	301.136	301.135	301.132	301.129	301.128	301.127	301.123	301.133	301.13	301.125	301.118	301.112	301.107	301.133	301.131	301.128	301.124	301.126	301.127	301.133	301.128	301.131	301.126	301.121	301.125	301.128	301.133	301.13	301.124	301.118
	71.2001	301.129	301.124	301.129	301.129	301.126	301.133	301.133	301.131	301.129	301.129	301.125	301.134	301.126	301.133	301.131	301.129	301.128	301.124	301.135	301.134	301.131	301.128	301.127	301.126	301.122	301.132	301.128	301.124	301.117	301.11	301.105	301.132	301.13	301.126	301.123	301.126	301.127	301.133	301.127	301.13	301.125	301.12	301.124	301.127	301.132	301.129	301.123	301.117
	73.0001	301.128	301.123	301.128	301.128	301.126	301.133	301.132	301.13	301.129	301.128	301.125	301.134	301.125	301.133	301.13	301.128	301.127	301.123	301.135	301.133	301.13	301.127	301.126	301.125	301.121	301.131	301.127	301.122	301.116	301.108	301.104	301.131	301.129	301.125	301.122	301.125	301.126	301.132	301.126	301.129	301.124	301.119	301.124	301.126	301.131	301.128	301.122	301.116
	74.8001	301.127	301.122	301.127	301.127	301.125	301.132	301.131	301.129	301.127	301.127	301.124	301.133	301.124	301.132	301.129	301.127	301.126	301.122	301.134	301.133	301.129	301.126	301.125	301.124	301.12	301.13	301.126	301.121	301.115	301.107	301.102	301.13	301.128	301.124	301.121	301.123	301.125	301.131	301.125	301.128	301.123	301.118	301.123	301.125	301.13	301.127	301.121	301.115
	76.6001	301.126	301.121	301.126	301.126	301.124	301.131	301.13	301.128	301.126	301.126	301.123	301.132	301.123	301.131	301.128	301.126	301.125	301.121	301.133	301.132	301.128	301.125	301.124	301.123	301.118	301.129	301.125	301.12	301.113	301.105	301.1	301.129	301.127	301.123	301.12	301.122	301.124	301.13	301.124	301.127	301.122	301.117	301.122	301.124	301.129	301.126	301.12	301.114
	78.4001	301.125	301.12	301.125	301.125	301.123	301.13	301.129	301.127	301.125	301.125	301.122	301.131	301.122	301.13	301.127	301.125	301.124	301.12	301.132	301.131	301.127	301.124	301.123	301.122	301.117	301.128	301.124	301.119	301.112	301.103	301.098	301.128	301.126	301.122	301.119	301.121	301.123	301.129	301.123	301.126	301.121	301.116	301.121	301.123	301.129	301.125	301.118	301.113
	80.2001	301.124	301.119	301.124	301.124	301.121	301.129	301.128	301.126	301.124	301.124	301.12	301.131	301.121	301.129	301.126	301.124	301.123	301.119	301.132	301.13	301.126	301.123	301.121	301.121	301.116	301.127	301.123	301.118	301.111	301.101	301.096	301.128	301.125	301.121	301.118	301.121	301.122	301.128	301.123	301.125	301.12	301.115	301.12	301.123	301.128	301.124	301.117	301.112
	82.0001	301.124	301.118	301.124	301.123	301.12	301.128	301.127	301.125	301.123	301.123	301.119	301.13	301.12	301.128	301.125	301.123	301.122	301.117	301.131	301.129	301.125	301.123	301.12	301.12	301.115	301.126	301.122	301.117	301.109	301.1	301.094	301.127	301.124	301.12	301.117	301.12	301.121	301.127	301.122	301.124	301.119	301.115	301.119	301.122	301.127	301.123	301.116	301.111
	83.8001	301.123	301.117	301.123	301.122	301.119	301.128	301.127	301.124	301.122	301.122	301.118	301.129	301.119	301.127	301.124	301.122	301.121	301.116	301.13	301.128	301.125	301.122	301.119	301.119	301.113	301.125	301.121	301.116	301.108	301.098	301.092	301.126	301.124	301.12	301.117	301.119	301.12	301.126	301.121	301.123	301.118	301.114	301.118	301.121	301.126	301.122	301.115	301.11
	85.6001	301.122	301.117	301.122	301.121	301.118	301.127	301.126	301.123	301.122	301.121	301.117	301.128	301.119	301.127	301.123	301.121	301.12	301.115	301.129	301.128	301.124	301.121	301.118	301.119	301.112	301.124	301.12	301.115	301.106	301.096	301.09	301.125	301.123	301.119	301.116	301.118	301.119	301.125	301.121	301.123	301.117	301.113	301.117	301.12	301.125	301.121	301.114	301.109
	87.4001	301.121	301.116	301.121	301.12	301.117	301.126	301.125	301.123	301.121	301.12	301.116	301.127	301.118	301.126	301.122	301.12	301.119	301.114	301.128	301.127	301.123	301.12	301.117	301.118	301.111	301.123	301.119	301.113	301.105	301.094	301.088	301.124	301.122	301.118	301.115	301.118	301.118	301.124	301.12	301.122	301.116	301.112	301.116	301.119	301.123	301.12	301.113	301.108
	89.2001	301.121	301.115	301.12	301.119	301.116	301.125	301.124	301.122	301.12	301.119	301.115	301.126	301.117	301.125	301.121	301.12	301.118	301.113	301.128	301.126	301.122	301.119	301.116	301.117	301.11	301.122	301.118	301.112	301.103	301.092	301.086	301.123	301.121	301.117	301.115	301.117	301.118	301.123	301.119	301.121	301.115	301.111	301.115	301.118	301.122	301.12	301.112	301.106
	91.0001	301.12	301.115	301.119	301.118	301.115	301.124	301.123	301.121	301.119	301.118	301.114	301.126	301.116	301.124	301.12	301.119	301.117	301.112	301.127	301.125	301.121	301.118	301.115	301.116	301.108	301.121	301.117	301.111	301.101	301.091	301.084	301.122	301.121	301.117	301.114	301.116	301.117	301.122	301.119	301.12	301.114	301.11	301.115	301.117	301.121	301.119	301.111	301.105
	92.8001	301.119	301.114	301.118	301.117	301.114	301.123	301.122	301.12	301.118	301.117	301.113	301.125	301.116	301.123	301.12	301.118	301.116	301.111	301.126	301.125	301.12	301.117	301.114	301.115	301.107	301.12	301.116	301.109	301.1	301.089	301.082	301.121	301.12	301.116	301.113	301.115	301.116	301.121	301.118	301.119	301.113	301.109	301.114	301.116	301.12	301.118	301.11	301.104
	94.6001	301.118	301.113	301.117	301.116	301.113	301.123	301.121	301.119	301.117	301.116	301.112	301.124	301.115	301.122	301.119	301.117	301.115	301.109	301.125	301.124	301.119	301.116	301.113	301.115	301.106	301.119	301.115	301.108	301.098	301.087	301.081	301.12	301.119	301.115	301.112	301.115	301.115	301.119	301.117	301.118	301.112	301.108	301.113	301.116	301.119	301.117	301.109	301.103
	96.4001	301.117	301.112	301.116	301.116	301.112	301.122	301.121	301.118	301.116	301.115	301.111	301.123	301.114	301.121	301.118	301.116	301.114	301.108	301.125	301.123	301.118	301.115	301.112	301.114	301.105	301.118	301.114	301.107	301.097	301.086	301.079	301.119	301.118	301.114	301.112	301.114	301.115	301.118	301.116	301.118	301.111	301.107	301.112	301.115	301.118	301.116	301.108	301.102
	98.2001	301.116	301.112	301.115	301.115	301.111	301.121	301.12	301.117	301.115	301.114	301.11	301.123	301.114	301.121	301.117	301.115	301.113	301.107	301.124	301.122	301.117	301.114	301.111	301.113	301.104	301.117	301.113	301.105	301.096	301.084	301.077	301.118	301.117	301.113	301.111	301.113	301.114	301.118	301.116	301.117	301.111	301.107	301.111	301.114	301.117	301.115	301.107	301.101
	100	301.116	301.111	301.114	301.114	301.11	301.12	301.119	301.116	301.114	301.114	301.108	301.122	301.113	301.12	301.116	301.114	301.113	301.106	301.123	301.122	301.117	301.113	301.11	301.112	301.103	301.116	301.112	301.104	301.095	301.083	301.075	301.117	301.116	301.113	301.11	301.113	301.113	301.117	301.115	301.116	301.11	301.106	301.11	301.113	301.116	301.114	301.106	301.099
	118	301.111	301.106	301.109	301.108	301.104	301.116	301.114	301.112	301.11	301.108	301.103	301.118	301.108	301.116	301.112	301.109	301.108	301.1	301.12	301.118	301.112	301.108	301.105	301.108	301.096	301.111	301.106	301.098	301.087	301.074	301.065	301.113	301.112	301.108	301.105	301.107	301.108	301.112	301.11	301.112	301.105	301.101	301.105	301.108	301.111	301.11	301.101	301.093
	136	301.102	301.097	301.1	301.099	301.094	301.108	301.106	301.103	301.101	301.099	301.092	301.11	301.097	301.108	301.103	301.101	301.099	301.089	301.112	301.11	301.103	301.1	301.097	301.1	301.085	301.102	301.095	301.085	301.074	301.057	301.046	301.104	301.104	301.101	301.096	301.097	301.099	301.103	301.102	301.104	301.094	301.09	301.096	301.099	301.101	301.101	301.088	301.081
	154	301.094	301.088	301.091	301.089	301.083	301.1	301.098	301.094	301.092	301.09	301.081	301.102	301.087	301.1	301.095	301.093	301.091	301.078	301.104	301.101	301.095	301.091	301.088	301.092	301.073	301.092	301.084	301.073	301.06	301.04	301.027	301.095	301.096	301.092	301.086	301.087	301.092	301.093	301.094	301.095	301.084	301.079	301.087	301.09	301.089	301.093	301.077	301.069
	172	301.086	301.078	301.082	301.079	301.072	301.091	301.089	301.086	301.084	301.081	301.07	301.094	301.078	301.092	301.086	301.084	301.082	301.066	301.097	301.093	301.086	301.082	301.078	301.083	301.06	301.082	301.073	301.06	301.045	301.023	301.007	301.086	301.088	301.084	301.076	301.078	301.084	301.083	301.086	301.087	301.075	301.069	301.076	301.082	301.078	301.084	301.067	301.057
	190	301.078	301.068	301.072	301.069	301.061	301.083	301.081	301.077	301.075	301.072	301.058	301.087	301.07	301.084	301.077	301.075	301.072	301.054	301.09	301.084	301.076	301.072	301.067	301.075	301.048	301.072	301.062	301.048	301.03	301.006	300.987	301.077	301.08	301.075	301.066	301.069	301.077	301.074	301.078	301.079	301.066	301.059	301.066	301.073	301.068	301.077	301.058	301.047
	208	301.07	301.06	301.063	301.06	301.049	301.075	301.072	301.068	301.065	301.063	301.046	301.079	301.06	301.075	301.068	301.066	301.062	301.042	301.082	301.076	301.067	301.062	301.057	301.065	301.035	301.062	301.052	301.035	301.016	300.988	300.966	301.068	301.072	301.066	301.057	301.059	301.067	301.066	301.07	301.072	301.057	301.05	301.057	301.064	301.056	301.07	301.05	301.037
	226	301.062	301.052	301.054	301.05	301.037	301.066	301.064	301.059	301.056	301.053	301.034	301.071	301.051	301.066	301.059	301.056	301.053	301.03	301.074	301.067	301.058	301.052	301.046	301.054	301.022	301.053	301.041	301.022	301.003	300.969	300.945	301.06	301.064	301.057	301.049	301.051	301.057	301.057	301.062	301.065	301.048	301.04	301.047	301.054	301.045	301.063	301.041	301.027
	244	301.054	301.044	301.046	301.041	301.026	301.057	301.055	301.05	301.047	301.044	301.022	301.062	301.043	301.057	301.05	301.047	301.044	301.018	301.065	301.059	301.049	301.043	301.035	301.043	301.009	301.043	301.029	301.006	300.989	300.95	300.925	301.052	301.056	301.047	301.041	301.043	301.047	301.047	301.053	301.057	301.039	301.031	301.038	301.044	301.033	301.055	301.032	301.017
	262	301.046	301.037	301.037	301.031	301.014	301.048	301.046	301.041	301.038	301.035	301.01	301.053	301.036	301.048	301.041	301.038	301.035	301.006	301.057	301.051	301.039	301.034	301.025	301.033	300.996	301.034	301.018	300.992	300.975	300.932	300.905	301.043	301.046	301.038	301.034	301.035	301.037	301.036	301.045	301.046	301.028	301.023	301.028	301.034	301.02	301.043	301.021	301.007
	280	301.038	301.029	301.027	301.021	301.002	301.039	301.036	301.032	301.029	301.025	300.998	301.044	301.027	301.039	301.032	301.029	301.026	300.994	301.049	301.042	301.031	301.025	301.014	301.023	300.983	301.024	301.007	300.98	300.96	300.914	300.886	301.035	301.037	301.028	301.024	301.027	301.027	301.026	301.037	301.036	301.017	301.012	301.019	301.024	301.008	301.032	301.01	300.996
	298	301.031	301.019	301.017	301.01	300.99	301.03	301.026	301.022	301.02	301.014	300.986	301.035	301.018	301.03	301.022	301.019	301.016	300.981	301.04	301.033	301.021	301.017	301.003	301.013	300.971	301.013	300.996	300.967	300.946	300.897	300.866	301.027	301.03	301.019	301.015	301.017	301.017	301.015	301.029	301.027	301.007	301.002	301.009	301.013	300.996	301.021	300.999	300.984
	316	301.023	301.011	301.007	300.999	300.979	301.021	301.017	301.012	301.01	301.003	300.974	301.026	301.009	301.02	301.011	301.01	301.006	300.969	301.031	301.024	301.011	301.008	300.993	301.003	300.958	301.002	300.985	300.954	300.93	300.879	300.847	301.019	301.022	301.011	301.006	301.008	301.007	301.005	301.022	301.018	300.997	300.993	300.999	301.002	300.985	301.01	300.988	300.974
	334	301.014	301.003	300.996	300.988	300.967	301.011	301.007	301.002	301	300.993	300.962	301.017	301.001	301.011	301.001	301	300.997	300.957	301.023	301.014	301.001	300.999	300.983	300.992	300.945	300.992	300.973	300.941	300.913	300.861	300.827	301.011	301.014	301.003	300.998	300.999	300.996	300.996	301.015	301.009	300.988	300.985	300.99	300.991	300.974	301	300.979	300.964
	352	301.005	300.995	300.986	300.977	300.955	301.002	300.997	300.992	300.99	300.983	300.951	301.009	300.992	301.001	300.991	300.991	300.987	300.945	301.015	301.005	300.992	300.99	300.972	300.981	300.933	300.982	300.962	300.929	300.897	300.843	300.808	301.001	301.006	300.994	300.989	300.99	300.986	300.986	301.006	301.001	300.979	300.975	300.98	300.981	300.964	300.991	300.971	300.953
	370	300.995	300.986	300.976	300.967	300.945	300.993	300.988	300.983	300.981	300.973	300.94	301.001	300.983	300.993	300.982	300.982	300.977	300.934	301.007	300.997	300.982	300.98	300.962	300.972	300.921	300.971	300.951	300.917	300.88	300.826	300.789	300.991	300.997	300.985	300.98	300.981	300.976	300.976	300.997	300.992	300.97	300.965	300.97	300.971	300.955	300.982	300.962	300.943
	388	300.986	300.975	300.967	300.957	300.934	300.985	300.98	300.974	300.972	300.963	300.929	300.992	300.973	300.984	300.973	300.973	300.967	300.922	300.999	300.988	300.972	300.97	300.951	300.963	300.909	300.961	300.94	300.904	300.865	300.808	300.77	300.981	300.988	300.976	300.971	300.971	300.967	300.966	300.987	300.983	300.961	300.956	300.959	300.962	300.945	300.973	300.953	300.932
	406	300.976	300.965	300.957	300.948	300.923	300.976	300.971	300.964	300.962	300.954	300.918	300.984	300.964	300.975	300.964	300.965	300.958	300.911	300.991	300.979	300.963	300.961	300.94	300.954	300.896	300.951	300.929	300.891	300.851	300.79	300.75	300.971	300.98	300.968	300.96	300.96	300.958	300.957	300.978	300.974	300.954	300.945	300.948	300.953	300.935	300.965	300.946	300.922
	424	300.968	300.955	300.948	300.938	300.913	300.967	300.963	300.955	300.953	300.945	300.907	300.976	300.955	300.966	300.954	300.955	300.948	300.9	300.983	300.97	300.954	300.951	300.929	300.945	300.884	300.941	300.917	300.877	300.838	300.772	300.73	300.962	300.972	300.96	300.95	300.95	300.95	300.947	300.969	300.966	300.946	300.936	300.936	300.944	300.926	300.957	300.939	300.912
	442	300.959	300.944	300.938	300.929	300.904	300.958	300.953	300.946	300.944	300.936	300.898	300.967	300.946	300.958	300.945	300.945	300.939	300.889	300.975	300.963	300.945	300.941	300.918	300.936	300.872	300.931	300.906	300.864	300.824	300.753	300.71	300.953	300.964	300.952	300.94	300.94	300.942	300.938	300.96	300.959	300.939	300.926	300.926	300.935	300.917	300.95	300.933	300.902
	460	300.951	300.934	300.929	300.919	300.895	300.95	300.944	300.936	300.935	300.927	300.888	300.959	300.937	300.949	300.936	300.936	300.928	300.878	300.967	300.955	300.936	300.931	300.906	300.927	300.859	300.921	300.894	300.851	300.812	300.735	300.691	300.945	300.957	300.944	300.929	300.93	300.934	300.93	300.952	300.953	300.932	300.915	300.916	300.926	300.909	300.944	300.926	300.892
	478	300.943	300.925	300.919	300.91	300.886	300.941	300.935	300.927	300.925	300.917	300.877	300.951	300.928	300.94	300.927	300.926	300.917	300.866	300.959	300.946	300.927	300.921	300.894	300.918	300.846	300.91	300.882	300.837	300.799	300.717	300.671	300.937	300.95	300.936	300.92	300.92	300.924	300.921	300.944	300.946	300.923	300.906	300.905	300.916	300.9	300.937	300.918	300.881
	496	300.934	300.916	300.909	300.9	300.876	300.932	300.926	300.918	300.915	300.907	300.867	300.942	300.918	300.931	300.918	300.915	300.906	300.855	300.951	300.937	300.917	300.911	300.882	300.908	300.833	300.899	300.87	300.824	300.785	300.699	300.652	300.929	300.943	300.927	300.91	300.91	300.915	300.913	300.936	300.938	300.915	300.896	300.895	300.906	300.892	300.929	300.91	300.871
	514	300.925	300.907	300.9	300.89	300.867	300.924	300.917	300.909	300.905	300.896	300.857	300.934	300.909	300.922	300.908	300.905	300.895	300.843	300.943	300.929	300.908	300.902	300.87	300.899	300.821	300.888	300.858	300.81	300.771	300.681	300.633	300.92	300.935	300.919	300.901	300.9	300.905	300.905	300.927	300.931	300.907	300.887	300.885	300.897	300.883	300.922	300.902	300.862
	532	300.916	300.897	300.89	300.88	300.858	300.915	300.909	300.899	300.895	300.886	300.846	300.927	300.9	300.914	300.899	300.895	300.884	300.831	300.936	300.92	300.899	300.892	300.859	300.889	300.808	300.877	300.845	300.796	300.757	300.664	300.614	300.911	300.927	300.911	300.891	300.891	300.896	300.896	300.917	300.923	300.899	300.878	300.875	300.888	300.874	300.914	300.893	300.853
	550	300.906	300.888	300.88	300.87	300.848	300.907	300.9	300.89	300.885	300.875	300.835	300.919	300.891	300.906	300.89	300.885	300.873	300.82	300.928	300.912	300.889	300.883	300.848	300.88	300.795	300.865	300.833	300.781	300.744	300.647	300.595	300.902	300.919	300.903	300.882	300.882	300.888	300.887	300.908	300.915	300.89	300.868	300.865	300.879	300.866	300.906	300.884	300.841
	568	300.897	300.879	300.871	300.86	300.838	300.899	300.892	300.881	300.876	300.865	300.824	300.911	300.881	300.898	300.881	300.875	300.863	300.808	300.92	300.904	300.88	300.873	300.837	300.87	300.782	300.853	300.821	300.767	300.731	300.629	300.576	300.894	300.911	300.895	300.873	300.871	300.878	300.878	300.899	300.907	300.881	300.858	300.855	300.87	300.857	300.899	300.874	300.829
	586	300.889	300.869	300.862	300.849	300.828	300.891	300.883	300.872	300.866	300.855	300.813	300.904	300.87	300.889	300.872	300.866	300.854	300.796	300.913	300.896	300.872	300.865	300.826	300.861	300.77	300.841	300.809	300.754	300.718	300.612	300.557	300.885	300.904	300.886	300.864	300.862	300.869	300.87	300.89	300.899	300.872	300.847	300.846	300.861	300.848	300.891	300.865	300.818
	604	300.881	300.859	300.852	300.839	300.819	300.883	300.874	300.863	300.857	300.845	300.804	300.896	300.86	300.881	300.864	300.857	300.845	300.786	300.906	300.888	300.863	300.856	300.816	300.851	300.758	300.83	300.797	300.741	300.704	300.596	300.538	300.877	300.896	300.877	300.854	300.852	300.86	300.861	300.882	300.892	300.863	300.838	300.836	300.851	300.839	300.884	300.855	300.806
	622	300.873	300.85	300.843	300.829	300.81	300.875	300.866	300.854	300.848	300.835	300.794	300.889	300.85	300.873	300.855	300.849	300.835	300.775	300.898	300.881	300.854	300.847	300.805	300.841	300.745	300.819	300.785	300.727	300.691	300.581	300.52	300.868	300.889	300.868	300.844	300.842	300.851	300.852	300.873	300.884	300.854	300.827	300.826	300.843	300.831	300.876	300.846	300.794
	640	300.864	300.84	300.833	300.819	300.801	300.866	300.857	300.845	300.839	300.825	300.785	300.881	300.841	300.865	300.847	300.84	300.825	300.764	300.891	300.873	300.845	300.838	300.795	300.832	300.733	300.808	300.773	300.713	300.678	300.565	300.501	300.859	300.882	300.859	300.834	300.834	300.843	300.843	300.865	300.877	300.844	300.817	300.817	300.835	300.822	300.868	300.837	300.783
	658	300.856	300.832	300.823	300.81	300.792	300.858	300.848	300.835	300.829	300.814	300.776	300.873	300.834	300.856	300.838	300.831	300.814	300.753	300.884	300.865	300.836	300.828	300.784	300.823	300.721	300.797	300.76	300.698	300.664	300.548	300.482	300.85	300.874	300.851	300.824	300.826	300.835	300.834	300.856	300.869	300.836	300.807	300.807	300.828	300.813	300.86	300.829	300.772
	676	300.847	300.823	300.813	300.801	300.784	300.85	300.839	300.826	300.819	300.805	300.766	300.866	300.825	300.848	300.828	300.821	300.804	300.742	300.876	300.856	300.827	300.818	300.773	300.814	300.709	300.785	300.746	300.682	300.65	300.533	300.463	300.841	300.866	300.842	300.814	300.816	300.826	300.825	300.847	300.861	300.827	300.797	300.796	300.821	300.805	300.852	300.821	300.76
	694	300.838	300.813	300.804	300.791	300.775	300.841	300.83	300.817	300.81	300.795	300.755	300.858	300.815	300.84	300.819	300.812	300.794	300.73	300.868	300.847	300.817	300.809	300.764	300.805	300.696	300.773	300.731	300.667	300.636	300.519	300.445	300.832	300.857	300.833	300.804	300.806	300.817	300.817	300.838	300.854	300.818	300.786	300.786	300.813	300.796	300.844	300.813	300.747
	712	300.829	300.803	300.795	300.782	300.765	300.833	300.821	300.808	300.802	300.786	300.744	300.85	300.804	300.831	300.81	300.804	300.786	300.719	300.86	300.838	300.808	300.801	300.755	300.796	300.684	300.76	300.717	300.653	300.623	300.505	300.427	300.824	300.85	300.824	300.794	300.796	300.809	300.808	300.829	300.847	300.809	300.776	300.775	300.805	300.787	300.837	300.805	300.736
	730	300.82	300.794	300.786	300.772	300.755	300.824	300.812	300.799	300.794	300.777	300.734	300.842	300.794	300.822	300.801	300.796	300.777	300.708	300.852	300.83	300.799	300.792	300.747	300.787	300.672	300.747	300.704	300.641	300.61	300.49	300.409	300.817	300.842	300.816	300.784	300.786	300.802	300.8	300.82	300.839	300.801	300.766	300.765	300.797	300.779	300.829	300.797	300.725
	748	300.812	300.784	300.776	300.762	300.746	300.816	300.803	300.79	300.785	300.767	300.724	300.834	300.785	300.814	300.792	300.787	300.768	300.697	300.845	300.822	300.79	300.784	300.738	300.78	300.66	300.735	300.693	300.63	300.598	300.474	300.39	300.809	300.834	300.808	300.774	300.777	300.795	300.793	300.812	300.832	300.793	300.757	300.755	300.79	300.771	300.822	300.791	300.714
	766	300.803	300.774	300.767	300.752	300.738	300.807	300.795	300.781	300.776	300.757	300.715	300.825	300.776	300.806	300.783	300.778	300.758	300.686	300.836	300.814	300.781	300.775	300.728	300.772	300.648	300.724	300.682	300.617	300.586	300.457	300.372	300.801	300.826	300.799	300.765	300.767	300.787	300.786	300.803	300.825	300.784	300.746	300.745	300.782	300.764	300.815	300.782	300.702
	784	300.795	300.765	300.758	300.743	300.73	300.799	300.786	300.772	300.767	300.747	300.705	300.817	300.766	300.798	300.774	300.768	300.748	300.675	300.829	300.805	300.772	300.765	300.717	300.763	300.636	300.714	300.671	300.604	300.574	300.441	300.353	300.793	300.818	300.79	300.755	300.757	300.779	300.778	300.794	300.817	300.775	300.735	300.735	300.775	300.756	300.808	300.773	300.689
	802	300.786	300.754	300.748	300.733	300.721	300.791	300.778	300.764	300.758	300.737	300.695	300.809	300.756	300.79	300.766	300.759	300.738	300.664	300.821	300.797	300.763	300.756	300.708	300.755	300.624	300.704	300.66	300.591	300.562	300.427	300.335	300.786	300.81	300.781	300.743	300.747	300.772	300.771	300.785	300.81	300.766	300.723	300.725	300.768	300.748	300.801	300.764	300.676
	820	300.778	300.743	300.739	300.724	300.711	300.782	300.769	300.755	300.749	300.728	300.684	300.802	300.747	300.781	300.757	300.751	300.728	300.652	300.813	300.789	300.754	300.747	300.698	300.747	300.612	300.694	300.648	300.577	300.549	300.412	300.317	300.779	300.802	300.772	300.733	300.738	300.764	300.764	300.777	300.803	300.757	300.712	300.715	300.76	300.741	300.795	300.755	300.663
	838	300.77	300.734	300.729	300.715	300.701	300.774	300.761	300.746	300.741	300.718	300.673	300.794	300.737	300.773	300.749	300.742	300.718	300.64	300.806	300.78	300.745	300.738	300.688	300.738	300.599	300.684	300.635	300.565	300.535	300.396	300.298	300.772	300.795	300.763	300.724	300.728	300.756	300.757	300.768	300.796	300.748	300.702	300.706	300.753	300.734	300.789	300.747	300.652
	856	300.762	300.725	300.721	300.706	300.69	300.766	300.752	300.737	300.732	300.709	300.662	300.786	300.729	300.765	300.74	300.732	300.709	300.629	300.798	300.772	300.736	300.728	300.678	300.729	300.587	300.673	300.623	300.554	300.52	300.38	300.28	300.765	300.787	300.755	300.715	300.719	300.748	300.751	300.76	300.79	300.74	300.693	300.695	300.745	300.728	300.783	300.739	300.642
	874	300.754	300.715	300.711	300.697	300.68	300.757	300.743	300.728	300.722	300.7	300.651	300.777	300.721	300.756	300.73	300.723	300.699	300.619	300.79	300.763	300.727	300.719	300.667	300.721	300.576	300.662	300.611	300.542	300.504	300.363	300.261	300.757	300.78	300.747	300.705	300.71	300.74	300.744	300.751	300.782	300.731	300.683	300.685	300.738	300.721	300.776	300.731	300.632
	892	300.745	300.705	300.702	300.688	300.671	300.748	300.734	300.718	300.712	300.69	300.642	300.769	300.713	300.747	300.72	300.714	300.689	300.609	300.782	300.754	300.718	300.709	300.657	300.713	300.565	300.652	300.6	300.53	300.488	300.345	300.243	300.75	300.772	300.738	300.695	300.701	300.733	300.737	300.743	300.775	300.723	300.673	300.676	300.731	300.714	300.769	300.723	300.622
	910	300.737	300.696	300.692	300.678	300.662	300.739	300.724	300.708	300.703	300.68	300.634	300.76	300.704	300.737	300.711	300.705	300.679	300.6	300.774	300.746	300.708	300.699	300.646	300.704	300.554	300.642	300.589	300.518	300.472	300.328	300.225	300.742	300.764	300.73	300.685	300.693	300.725	300.729	300.735	300.767	300.715	300.663	300.667	300.724	300.707	300.761	300.715	300.612
	928	300.729	300.687	300.682	300.668	300.654	300.731	300.715	300.699	300.693	300.669	300.625	300.752	300.696	300.728	300.702	300.696	300.668	300.591	300.766	300.737	300.699	300.69	300.634	300.696	300.543	300.632	300.578	300.505	300.458	300.31	300.207	300.734	300.756	300.721	300.675	300.684	300.718	300.722	300.727	300.76	300.707	300.653	300.656	300.715	300.699	300.754	300.707	300.601
	946	300.722	300.678	300.672	300.658	300.646	300.723	300.707	300.689	300.683	300.659	300.617	300.744	300.687	300.719	300.692	300.686	300.657	300.581	300.758	300.729	300.69	300.681	300.623	300.688	300.532	300.623	300.567	300.493	300.444	300.292	300.189	300.726	300.748	300.712	300.665	300.674	300.71	300.714	300.72	300.752	300.699	300.643	300.645	300.707	300.692	300.747	300.699	300.59
	964	300.714	300.668	300.663	300.649	300.637	300.715	300.698	300.68	300.674	300.649	300.608	300.736	300.679	300.711	300.683	300.677	300.646	300.572	300.751	300.721	300.68	300.672	300.611	300.68	300.521	300.613	300.556	300.48	300.431	300.274	300.171	300.718	300.74	300.704	300.655	300.664	300.702	300.706	300.711	300.745	300.691	300.633	300.634	300.698	300.685	300.74	300.691	300.58
	982	300.706	300.658	300.653	300.64	300.628	300.708	300.69	300.67	300.664	300.638	300.6	300.729	300.671	300.703	300.673	300.667	300.634	300.563	300.744	300.713	300.671	300.662	300.6	300.673	300.509	300.604	300.544	300.467	300.417	300.257	300.152	300.71	300.732	300.696	300.645	300.654	300.693	300.698	300.703	300.737	300.683	300.623	300.622	300.688	300.677	300.733	300.684	300.57
	1000	300.697	300.648	300.643	300.63	300.619	300.7	300.682	300.661	300.654	300.627	300.59	300.722	300.662	300.695	300.665	300.658	300.623	300.552	300.737	300.705	300.662	300.654	300.588	300.665	300.497	300.595	300.534	300.455	300.404	300.24	300.133	300.703	300.724	300.687	300.635	300.644	300.686	300.69	300.694	300.729	300.676	300.613	300.61	300.68	300.669	300.726	300.677	300.56
	1180	300.652	300.592	300.59	300.573	300.568	300.658	300.635	300.611	300.6	300.569	300.531	300.68	300.616	300.651	300.614	300.604	300.563	300.489	300.699	300.665	300.611	300.602	300.526	300.619	300.428	300.549	300.478	300.38	300.331	300.146	300.032	300.654	300.681	300.638	300.577	300.596	300.645	300.644	300.648	300.691	300.633	300.56	300.556	300.639	300.625	300.693	300.645	300.512
	1360	300.569	300.496	300.493	300.467	300.47	300.58	300.55	300.519	300.503	300.462	300.423	300.605	300.535	300.569	300.524	300.507	300.462	300.375	300.63	300.592	300.522	300.505	300.417	300.542	300.307	300.467	300.38	300.24	300.195	299.976	299.854	300.571	300.601	300.553	300.471	300.509	300.576	300.561	300.563	300.626	300.563	300.463	300.451	300.566	300.544	300.634	300.587	300.429
	1540	300.483	300.402	300.395	300.361	300.375	300.499	300.463	300.426	300.405	300.356	300.316	300.528	300.45	300.486	300.433	300.407	300.358	300.262	300.558	300.521	300.435	300.412	300.304	300.466	300.186	300.381	300.283	300.104	300.054	299.804	299.679	300.489	300.521	300.467	300.38	300.414	300.507	300.484	300.479	300.562	300.498	300.375	300.348	300.495	300.466	300.574	300.523	300.332
	1720	300.399	300.312	300.3	300.265	300.283	300.416	300.376	300.335	300.311	300.259	300.216	300.451	300.363	300.404	300.343	300.307	300.258	300.155	300.489	300.447	300.346	300.316	300.195	300.385	300.067	300.296	300.182	299.973	299.919	299.636	299.505	300.413	300.442	300.383	300.285	300.32	300.437	300.411	300.393	300.493	300.426	300.282	300.249	300.42	300.391	300.51	300.453	300.236
	1900	300.312	300.215	300.205	300.172	300.195	300.335	300.291	300.246	300.218	300.163	300.115	300.373	300.278	300.324	300.255	300.213	300.161	300.045	300.419	300.372	300.26	300.224	300.096	300.309	299.949	300.214	300.081	299.845	299.789	299.477	299.335	300.341	300.365	300.298	300.184	300.228	300.364	300.339	300.309	300.422	300.347	300.187	300.147	300.347	300.318	300.448	300.385	300.146
	2080	300.227	300.121	300.111	300.077	300.107	300.255	300.206	300.157	300.125	300.065	300.017	300.295	300.192	300.242	300.167	300.118	300.061	299.937	300.347	300.297	300.177	300.134	299.994	300.232	299.834	300.13	299.981	299.718	299.669	299.319	299.172	300.267	300.286	300.219	300.092	300.133	300.288	300.272	300.222	300.353	300.275	300.099	300.043	300.271	300.251	300.388	300.322	300.056
	2260	300.144	300.025	300.018	299.989	300.02	300.175	300.122	300.067	300.031	299.971	299.921	300.216	300.108	300.162	300.08	300.021	299.96	299.834	300.273	300.222	300.094	300.04	299.886	300.158	299.726	300.043	299.88	299.594	299.547	299.165	299.012	300.191	300.21	300.139	299.997	300.041	300.219	300.207	300.135	300.289	300.207	300.01	299.939	300.196	300.19	300.333	300.257	299.964
	2440	300.059	299.928	299.928	299.9	299.929	300.097	300.039	299.978	299.941	299.882	299.824	300.14	300.026	300.081	299.994	299.928	299.867	299.73	300.2	300.145	300.011	299.95	299.788	300.082	299.617	299.955	299.779	299.473	299.425	299.023	298.861	300.118	300.135	300.061	299.906	299.944	300.15	300.145	300.049	300.224	300.135	299.923	299.835	300.122	300.128	300.276	300.187	299.867
	2620	299.975	299.841	299.841	299.807	299.832	300.017	299.956	299.894	299.854	299.789	299.721	300.063	299.939	300.001	299.913	299.846	299.772	299.624	300.125	300.068	299.93	299.862	299.693	299.994	299.506	299.867	299.679	299.355	299.304	298.882	298.71	300.044	300.062	299.982	299.813	299.849	300.071	300.082	299.965	300.157	300.055	299.826	299.733	300.046	300.066	300.214	300.106	299.756
	2800	299.895	299.751	299.753	299.711	299.735	299.938	299.874	299.812	299.768	299.697	299.618	299.988	299.851	299.922	299.832	299.762	299.68	299.516	300.052	299.992	299.851	299.781	299.602	299.904	299.394	299.778	299.582	299.244	299.18	298.753	298.56	299.974	299.986	299.897	299.714	299.76	299.989	300.018	299.885	300.087	299.968	299.721	299.648	299.973	300.005	300.151	300.022	299.642
	2980	299.818	299.671	299.664	299.615	299.639	299.858	299.794	299.73	299.689	299.607	299.515	299.911	299.772	299.842	299.749	299.683	299.596	299.41	299.977	299.917	299.771	299.697	299.517	299.812	299.284	299.688	299.489	299.134	299.059	298.623	298.41	299.904	299.911	299.811	299.622	299.681	299.903	299.955	299.805	300.018	299.881	299.616	299.573	299.898	299.941	300.092	299.94	299.527
	3160	299.739	299.595	299.578	299.524	299.544	299.778	299.712	299.648	299.608	299.523	299.413	299.832	299.697	299.763	299.666	299.601	299.511	299.305	299.901	299.84	299.691	299.611	299.428	299.722	299.176	299.599	299.394	299.024	298.93	298.482	298.257	299.834	299.838	299.731	299.531	299.606	299.819	299.892	299.721	299.952	299.8	299.519	299.491	299.822	299.88	300.033	299.865	299.426
	3340	299.658	299.512	299.495	299.441	299.45	299.699	299.634	299.568	299.53	299.44	299.314	299.755	299.617	299.686	299.588	299.519	299.426	299.203	299.826	299.765	299.606	299.517	299.337	299.633	299.069	299.512	299.297	298.915	298.795	298.338	298.104	299.765	299.765	299.653	299.444	299.523	299.735	299.828	299.64	299.886	299.721	299.424	299.409	299.744	299.817	299.972	299.79	299.322
	3520	299.577	299.434	299.415	299.359	299.355	299.62	299.556	299.489	299.449	299.355	299.216	299.678	299.538	299.611	299.51	299.436	299.341	299.102	299.752	299.689	299.527	299.427	299.251	299.547	298.965	299.425	299.203	298.807	298.665	298.203	297.958	299.693	299.696	299.578	299.361	299.446	299.652	299.763	299.561	299.823	299.639	299.328	299.331	299.668	299.757	299.911	299.71	299.214
	3700	299.495	299.362	299.335	299.278	299.262	299.54	299.478	299.411	299.37	299.269	299.119	299.602	299.466	299.535	299.434	299.356	299.256	299.002	299.679	299.614	299.45	299.342	299.169	299.462	298.863	299.34	299.11	298.705	298.542	298.07	297.814	299.623	299.627	299.5	299.277	299.37	299.571	299.7	299.48	299.757	299.557	299.231	299.246	299.591	299.699	299.849	299.631	299.11
	3880	299.416	299.278	299.258	299.198	299.171	299.463	299.4	299.334	299.291	299.184	299.024	299.525	299.385	299.459	299.358	299.281	299.174	298.904	299.605	299.539	299.372	299.26	299.088	299.378	298.761	299.255	299.017	298.607	298.414	297.939	297.674	299.552	299.556	299.424	299.193	299.281	299.49	299.635	299.405	299.689	299.48	299.139	299.149	299.512	299.639	299.787	299.559	299.009
	4060	299.342	299.195	299.18	299.117	299.083	299.387	299.321	299.253	299.21	299.098	298.931	299.449	299.303	299.382	299.281	299.203	299.089	298.806	299.532	299.466	299.293	299.171	299.008	299.293	298.66	299.17	298.924	298.507	298.282	297.81	297.537	299.481	299.484	299.346	299.106	299.197	299.409	299.565	299.329	299.622	299.401	299.048	299.061	299.435	299.576	299.726	299.491	298.914
	4240	299.265	299.108	299.104	299.036	298.995	299.31	299.243	299.176	299.132	299.012	298.837	299.374	299.222	299.307	299.204	299.127	299.004	298.709	299.461	299.394	299.213	299.089	298.928	299.208	298.561	299.089	298.834	298.405	298.153	297.686	297.403	299.411	299.415	299.272	299.016	299.117	299.331	299.502	299.248	299.557	299.326	298.961	298.979	299.361	299.517	299.665	299.424	298.824
	4420	299.187	299.021	299.029	298.954	298.905	299.235	299.166	299.098	299.058	298.933	298.744	299.301	299.139	299.231	299.125	299.051	298.925	298.612	299.393	299.322	299.134	299.008	298.848	299.128	298.461	299.01	298.742	298.304	298.034	297.566	297.271	299.347	299.345	299.196	298.932	299.028	299.253	299.441	299.168	299.49	299.251	298.877	298.891	299.285	299.459	299.604	299.355	298.737
	4600	299.114	298.936	298.956	298.874	298.815	299.161	299.09	299.022	298.989	298.856	298.651	299.227	299.05	299.156	299.049	298.977	298.847	298.515	299.324	299.252	299.056	298.925	298.765	299.047	298.358	298.931	298.647	298.202	297.922	297.445	297.138	299.282	299.272	299.121	298.851	298.935	299.172	299.376	299.093	299.422	299.178	298.796	298.799	299.208	299.397	299.544	299.287	298.65
	4780	299.04	298.847	298.88	298.79	298.727	299.088	299.015	298.943	298.912	298.775	298.558	299.154	298.966	299.081	298.971	298.9	298.765	298.418	299.256	299.183	298.977	298.85	298.684	298.967	298.257	298.853	298.556	298.097	297.824	297.328	297.007	299.215	299.202	299.05	298.765	298.85	299.096	299.312	299.016	299.356	299.108	298.714	298.704	299.134	299.34	299.488	299.223	298.564
	4960	298.965	298.761	298.8	298.708	298.642	299.018	298.941	298.864	298.83	298.69	298.468	299.084	298.883	299.007	298.891	298.819	298.681	298.324	299.192	299.117	298.9	298.776	298.603	298.894	298.159	298.777	298.463	297.992	297.729	297.213	296.877	299.151	299.137	298.979	298.687	298.763	299.024	299.248	298.941	299.294	299.039	298.634	298.616	299.058	299.278	299.432	299.162	298.48
	5140	298.894	298.677	298.716	298.624	298.558	298.948	298.867	298.785	298.746	298.602	298.379	299.019	298.805	298.936	298.814	298.739	298.595	298.23	299.133	299.054	298.823	298.702	298.523	298.82	298.062	298.702	298.372	297.889	297.635	297.098	296.749	299.087	299.072	298.91	298.601	298.681	298.948	299.184	298.869	299.232	298.973	298.548	298.53	298.985	299.213	299.374	299.102	298.401
	5320	298.819	298.602	298.633	298.539	298.478	298.88	298.793	298.706	298.662	298.512	298.292	298.957	298.728	298.868	298.738	298.659	298.508	298.137	299.081	298.993	298.749	298.629	298.442	298.75	297.965	298.63	298.279	297.789	297.545	296.986	296.623	299.024	299.007	298.839	298.521	298.593	298.876	299.125	298.796	299.169	298.905	298.471	298.437	298.906	299.155	299.316	299.037	298.323
	5500	298.746	298.534	298.55	298.455	298.4	298.812	298.72	298.629	298.579	298.423	298.206	298.898	298.647	298.799	298.664	298.58	298.424	298.045	299.029	298.929	298.674	298.555	298.361	298.673	297.868	298.556	298.187	297.687	297.453	296.877	296.498	298.963	298.942	298.772	298.449	298.506	298.798	299.068	298.724	299.106	298.837	298.401	298.342	298.83	299.101	299.255	298.969	298.249
	5680	298.669	298.468	298.466	298.373	298.329	298.745	298.648	298.552	298.497	298.333	298.125	298.836	298.567	298.73	298.59	298.505	298.34	297.955	298.974	298.864	298.599	298.484	298.279	298.6	297.775	298.478	298.1	297.586	297.36	296.768	296.376	298.899	298.881	298.705	298.38	298.419	298.726	299.009	298.652	299.045	298.769	298.332	298.256	298.759	299.044	299.195	298.902	298.177
	5860	298.587	298.397	298.382	298.291	298.263	298.678	298.576	298.476	298.415	298.245	298.053	298.773	298.493	298.662	298.517	298.432	298.252	297.867	298.914	298.799	298.526	298.412	298.197	298.532	297.68	298.4	298.017	297.49	297.265	296.659	296.255	298.834	298.819	298.639	298.308	298.34	298.662	298.948	298.581	298.984	298.704	298.261	298.177	298.688	298.984	299.133	298.835	298.101
	6040	298.508	298.322	298.301	298.213	298.198	298.612	298.506	298.401	298.334	298.158	297.977	298.709	298.42	298.597	298.445	298.355	298.165	297.778	298.851	298.736	298.455	298.341	298.114	298.468	297.584	298.322	297.94	297.399	297.177	296.551	296.134	298.77	298.757	298.576	298.237	298.265	298.596	298.886	298.508	298.922	298.64	298.189	298.1	298.618	298.915	299.072	298.771	298.025
	6220	298.433	298.246	298.221	298.13	298.125	298.547	298.438	298.329	298.254	298.072	297.893	298.647	298.352	298.531	298.375	298.278	298.081	297.687	298.788	298.672	298.383	298.266	298.034	298.406	297.49	298.245	297.865	297.309	297.086	296.444	296.016	298.703	298.696	298.513	298.165	298.192	298.532	298.822	298.432	298.862	298.575	298.113	298.024	298.552	298.846	299.013	298.706	297.945
	6400	298.356	298.166	298.144	298.047	298.047	298.482	298.37	298.257	298.177	297.989	297.807	298.585	298.283	298.467	298.304	298.203	298	297.596	298.726	298.609	298.311	298.19	297.955	298.344	297.397	298.169	297.791	297.217	296.996	296.345	295.905	298.636	298.636	298.45	298.095	298.118	298.469	298.752	298.357	298.802	298.508	298.041	297.941	298.486	298.773	298.953	298.642	297.867
	6580	298.283	298.092	298.067	297.963	297.967	298.417	298.302	298.188	298.103	297.908	297.721	298.523	298.211	298.403	298.235	298.128	297.92	297.507	298.664	298.547	298.241	298.115	297.875	298.277	297.307	298.095	297.717	297.129	296.909	296.253	295.797	298.574	298.576	298.383	298.022	298.04	298.406	298.681	298.282	298.743	298.443	297.963	297.856	298.424	298.698	298.894	298.578	297.787
	6760	298.211	298.021	297.991	297.883	297.888	298.351	298.235	298.119	298.028	297.83	297.637	298.463	298.137	298.34	298.164	298.051	297.839	297.42	298.607	298.487	298.172	298.039	297.793	298.211	297.218	298.026	297.641	297.042	296.822	296.161	295.691	298.516	298.515	298.315	297.951	297.961	298.344	298.614	298.208	298.684	298.378	297.891	297.774	298.368	298.626	298.837	298.513	297.707
	6940	298.142	297.951	297.916	297.804	297.806	298.287	298.169	298.048	297.955	297.754	297.552	298.404	298.067	298.277	298.095	297.977	297.762	297.335	298.551	298.427	298.103	297.963	297.711	298.149	297.129	297.96	297.564	296.953	296.735	296.07	295.584	298.457	298.452	298.246	297.878	297.886	298.289	298.552	298.137	298.624	298.312	297.814	297.697	298.314	298.56	298.782	298.449	297.627
	7120	298.071	297.878	297.844	297.729	297.724	298.224	298.102	297.978	297.885	297.68	297.468	298.345	298.004	298.213	298.026	297.905	297.69	297.249	298.494	298.367	298.034	297.89	297.634	298.086	297.04	297.893	297.483	296.862	296.647	295.982	295.476	298.398	298.388	298.176	297.8	297.819	298.233	298.491	298.063	298.566	298.246	297.736	297.626	298.262	298.498	298.729	298.391	297.547
	7300	297.996	297.8	297.776	297.657	297.641	298.161	298.036	297.909	297.818	297.61	297.383	298.284	297.94	298.148	297.956	297.836	297.622	297.162	298.435	298.305	297.965	297.82	297.561	298.02	296.951	297.821	297.396	296.777	296.561	295.896	295.371	298.339	298.326	298.109	297.719	297.749	298.171	298.433	297.987	298.51	298.183	297.661	297.549	298.202	298.438	298.676	298.334	297.468
	7480	297.919	297.723	297.709	297.583	297.557	298.098	297.969	297.842	297.752	297.541	297.298	298.223	297.867	298.083	297.889	297.769	297.553	297.076	298.376	298.243	297.897	297.755	297.49	297.949	296.862	297.75	297.311	296.697	296.482	295.805	295.267	298.278	298.267	298.045	297.643	297.672	298.103	298.378	297.913	298.458	298.12	297.587	297.467	298.137	298.384	298.624	298.279	297.388
	7660	297.845	297.652	297.639	297.508	297.475	298.035	297.904	297.774	297.684	297.47	297.215	298.161	297.794	298.019	297.821	297.701	297.484	296.992	298.317	298.183	297.829	297.688	297.419	297.875	296.776	297.679	297.232	296.614	296.401	295.706	295.166	298.214	298.208	297.984	297.572	297.593	298.03	298.319	297.842	298.402	298.058	297.513	297.392	298.068	298.331	298.573	298.22	297.305
	7840	297.772	297.584	297.568	297.433	297.396	297.971	297.838	297.704	297.618	297.403	297.135	298.098	297.731	297.954	297.753	297.634	297.414	296.911	298.257	298.12	297.762	297.615	297.345	297.802	296.69	297.608	297.152	296.533	296.319	295.599	295.064	298.153	298.15	297.926	297.499	297.529	297.96	298.26	297.771	298.346	297.994	297.434	297.328	298.002	298.275	298.52	298.155	297.223
	8020	297.701	297.52	297.498	297.359	297.321	297.906	297.77	297.634	297.55	297.331	297.058	298.035	297.666	297.887	297.685	297.568	297.34	296.831	298.195	298.058	297.694	297.542	297.264	297.733	296.605	297.537	297.071	296.452	296.232	295.487	294.961	298.091	298.09	297.86	297.427	297.465	297.894	298.202	297.7	298.288	297.933	297.358	297.263	297.938	298.22	298.465	298.095	297.147
	8200	297.63	297.45	297.424	297.289	297.251	297.841	297.702	297.564	297.478	297.257	296.984	297.971	297.602	297.821	297.617	297.5	297.259	296.753	298.134	297.994	297.625	297.468	297.178	297.668	296.521	297.467	296.992	296.371	296.135	295.378	294.856	298.028	298.025	297.789	297.353	297.399	297.832	298.14	297.63	298.226	297.865	297.282	297.193	297.876	298.161	298.409	298.03	297.07
	8380	297.563	297.378	297.354	297.222	297.185	297.776	297.636	297.494	297.404	297.189	296.915	297.907	297.539	297.755	297.55	297.427	297.176	296.679	298.073	297.932	297.557	297.392	297.09	297.607	296.438	297.399	296.915	296.292	296.036	295.275	294.75	297.963	297.96	297.724	297.276	297.331	297.769	298.077	297.561	298.162	297.799	297.206	297.127	297.814	298.103	298.35	297.969	296.995
	8560	297.495	297.312	297.287	297.155	297.123	297.711	297.569	297.424	297.335	297.116	296.846	297.844	297.48	297.692	297.483	297.354	297.096	296.603	298.014	297.869	297.488	297.316	297.004	297.547	296.355	297.334	296.843	296.215	295.94	295.175	294.648	297.9	297.898	297.657	297.199	297.262	297.708	298.014	297.489	298.098	297.735	297.129	297.059	297.751	298.043	298.289	297.901	296.91
	8740	297.423	297.242	297.216	297.086	297.061	297.644	297.504	297.355	297.264	297.042	296.779	297.782	297.413	297.629	297.414	297.282	297.016	296.529	297.955	297.806	297.417	297.24	296.917	297.485	296.272	297.27	296.774	296.136	295.843	295.074	294.544	297.841	297.837	297.59	297.124	297.192	297.647	297.957	297.418	298.036	297.668	297.052	296.988	297.692	297.983	298.227	297.833	296.825
	8920	297.353	297.167	297.143	297.017	296.997	297.579	297.438	297.284	297.19	296.974	296.711	297.72	297.348	297.565	297.344	297.206	296.938	296.454	297.897	297.746	297.349	297.167	296.834	297.424	296.189	297.209	296.704	296.055	295.751	294.979	294.442	297.78	297.774	297.523	297.049	297.126	297.583	297.898	297.346	297.973	297.604	296.976	296.92	297.633	297.924	298.167	297.777	296.745
	9100	297.281	297.092	297.071	296.946	296.927	297.513	297.373	297.215	297.117	296.899	296.634	297.66	297.287	297.503	297.276	297.134	296.86	296.373	297.842	297.688	297.281	297.1	296.758	297.362	296.105	297.152	296.632	295.973	295.665	294.886	294.346	297.718	297.712	297.457	296.972	297.062	297.52	297.834	297.271	297.912	297.542	296.902	296.847	297.573	297.862	298.115	297.729	296.676
	9280	297.205	297.021	296.999	296.87	296.854	297.449	297.31	297.147	297.045	296.824	296.556	297.6	297.231	297.442	297.208	297.062	296.786	296.293	297.786	297.63	297.214	297.033	296.685	297.303	296.025	297.089	296.56	295.891	295.581	294.794	294.256	297.655	297.647	297.388	296.893	296.997	297.46	297.772	297.196	297.852	297.481	296.831	296.772	297.514	297.797	298.064	297.682	296.611
	9460	297.129	296.946	296.928	296.794	296.778	297.385	297.246	297.08	296.974	296.751	296.477	297.538	297.169	297.38	297.141	296.99	296.713	296.213	297.728	297.571	297.147	296.966	296.612	297.242	295.944	297.022	296.488	295.809	295.5	294.702	294.165	297.59	297.583	297.323	296.817	296.932	297.402	297.714	297.121	297.799	297.424	296.764	296.698	297.459	297.738	298.017	297.632	296.543
	9640	297.052	296.871	296.855	296.718	296.705	297.321	297.18	297.01	296.902	296.675	296.399	297.476	297.107	297.317	297.073	296.917	296.64	296.131	297.669	297.511	297.082	296.896	296.535	297.179	295.86	296.955	296.416	295.728	295.424	294.61	294.07	297.526	297.524	297.26	296.749	296.864	297.344	297.659	297.046	297.748	297.364	296.695	296.627	297.405	297.686	297.97	297.576	296.472
	9820	296.976	296.8	296.779	296.642	296.633	297.257	297.116	296.94	296.827	296.595	296.324	297.415	297.036	297.253	297.004	296.841	296.565	296.052	297.61	297.451	297.016	296.823	296.452	297.113	295.777	296.888	296.346	295.647	295.345	294.513	293.973	297.464	297.467	297.197	296.684	296.796	297.285	297.602	296.974	297.694	297.303	296.63	296.562	297.35	297.633	297.92	297.521	296.404
	10000	296.903	296.73	296.703	296.57	296.564	297.192	297.051	296.869	296.751	296.521	296.25	297.353	296.966	297.189	296.935	296.767	296.484	295.974	297.551	297.39	296.951	296.755	296.367	297.047	295.693	296.822	296.277	295.568	295.273	294.419	293.874	297.407	297.41	297.139	296.62	296.725	297.225	297.545	296.903	297.638	297.243	296.567	296.495	297.291	297.577	297.866	297.464	296.336
	11000	296.664	296.504	296.475	296.362	296.35	296.988	296.835	296.641	296.511	296.297	296.022	297.158	296.734	296.987	296.722	296.546	296.239	295.725	297.366	297.2	296.751	296.538	296.108	296.83	295.424	296.608	296.049	295.338	295.037	294.124	293.567	297.223	297.224	296.948	296.414	296.479	297.016	297.364	296.661	297.454	297.055	296.366	296.27	297.088	297.389	297.68	297.267	296.113
	12000	296.261	296.138	296.102	296.002	295.967	296.647	296.484	296.276	296.138	295.936	295.621	296.83	296.349	296.657	296.378	296.199	295.847	295.305	297.057	296.886	296.41	296.186	295.712	296.463	294.983	296.259	295.676	294.954	294.636	293.64	293.072	296.917	296.915	296.636	296.062	296.077	296.668	297.05	296.262	297.148	296.734	296.016	295.892	296.747	297.069	297.368	296.944	295.733
	13000	295.859	295.758	295.745	295.64	295.576	296.328	296.151	295.924	295.784	295.578	295.216	296.511	295.979	296.333	296.05	295.876	295.478	294.895	296.752	296.566	296.067	295.83	295.319	296.102	294.554	295.928	295.327	294.567	294.223	293.154	292.585	296.607	296.604	296.312	295.687	295.699	296.313	296.741	295.874	296.84	296.417	295.641	295.551	296.412	296.74	297.062	296.619	295.338
	14000	295.471	295.405	295.397	295.294	295.18	296.007	295.818	295.575	295.431	295.219	294.812	296.195	295.633	296.005	295.718	295.528	295.106	294.491	296.44	296.247	295.727	295.51	294.924	295.744	294.124	295.597	294.999	294.177	293.824	292.684	292.099	296.285	296.297	295.976	295.294	295.352	295.971	296.438	295.481	296.553	296.085	295.258	295.188	296.093	296.423	296.783	296.31	294.921
	15000	295.084	295.046	295.048	294.957	294.79	295.689	295.486	295.231	295.079	294.872	294.42	295.887	295.278	295.681	295.386	295.175	294.761	294.098	296.141	295.934	295.391	295.168	294.537	295.385	293.704	295.295	294.682	293.793	293.454	292.244	291.627	295.968	295.986	295.652	294.936	294.989	295.645	296.143	295.113	296.262	295.771	294.901	294.826	295.777	296.146	296.513	296.013	294.528
	16000	294.721	294.703	294.707	294.623	294.42	295.372	295.153	294.884	294.731	294.515	294.041	295.58	294.94	295.367	295.053	294.832	294.408	293.709	295.852	295.648	295.063	294.823	294.176	295.049	293.293	295.003	294.378	293.419	293.104	291.843	291.183	295.667	295.693	295.339	294.589	294.646	295.334	295.852	294.766	295.975	295.461	294.556	294.474	295.444	295.874	296.24	295.714	294.178
	17000	294.35	294.371	294.37	294.283	294.062	295.061	294.826	294.547	294.389	294.158	293.672	295.297	294.628	295.068	294.729	294.494	294.044	293.324	295.589	295.373	294.74	294.483	293.816	294.722	292.891	294.729	294.073	293.06	292.763	291.456	290.762	295.373	295.403	295.03	294.243	294.308	295.02	295.568	294.401	295.7	295.158	294.226	294.111	295.108	295.607	295.971	295.42	293.852
	18000	293.977	294.065	294.041	293.935	293.713	294.763	294.511	294.224	294.057	293.809	293.306	295.031	294.308	294.776	294.409	294.163	293.694	292.946	295.337	295.094	294.422	294.155	293.462	294.4	292.497	294.451	293.772	292.711	292.419	291.074	290.354	295.09	295.118	294.726	293.928	293.964	294.691	295.292	294.038	295.417	294.86	293.9	293.749	294.753	295.344	295.697	295.122	293.519
	19000	293.614	293.788	293.715	293.584	293.379	294.482	294.207	293.903	293.725	293.461	292.96	294.768	293.985	294.484	294.092	293.836	293.355	292.585	295.086	294.821	294.109	293.829	293.11	294.078	292.117	294.169	293.485	292.369	292.071	290.692	289.962	294.814	294.843	294.433	293.627	293.625	294.378	295.02	293.675	295.132	294.566	293.605	293.389	294.417	295.079	295.418	294.836	293.204
	20000	293.251	293.506	293.388	293.238	293.074	294.208	293.907	293.585	293.397	293.119	292.628	294.51	293.663	294.205	293.791	293.521	293.017	292.236	294.844	294.573	293.807	293.52	292.773	293.795	291.747	293.911	293.224	292.035	291.732	290.32	289.58	294.546	294.571	294.158	293.326	293.296	294.083	294.762	293.309	294.856	294.278	293.29	293.031	294.107	294.822	295.141	294.552	292.889
	21000	292.89	293.223	293.056	292.89	292.78	293.922	293.609	293.275	293.075	292.774	292.302	294.253	293.349	293.946	293.497	293.207	292.681	291.887	294.615	294.338	293.515	293.21	292.43	293.521	291.378	293.682	292.981	291.715	291.405	289.941	289.202	294.27	294.302	293.874	293.029	292.963	293.777	294.486	292.941	294.58	293.979	292.972	292.679	293.791	294.549	294.87	294.273	292.562
	22000	292.546	292.942	292.724	292.544	292.512	293.636	293.32	292.972	292.755	292.426	291.998	293.994	293.03	293.689	293.208	292.895	292.361	291.557	294.379	294.1	293.233	292.903	292.076	293.245	291.021	293.457	292.742	291.41	291.086	289.565	288.821	293.981	294.043	293.583	292.717	292.629	293.469	294.179	292.586	294.306	293.677	292.663	292.328	293.483	294.251	294.586	293.982	292.236
	23000	292.21	292.666	292.4	292.245	292.258	293.355	293.037	292.68	292.443	292.096	291.722	293.737	292.703	293.432	292.924	292.595	292.038	291.242	294.151	293.86	292.952	292.6	291.723	292.984	290.675	293.24	292.504	291.131	290.777	289.206	288.46	293.72	293.788	293.286	292.418	292.284	293.183	293.884	292.246	294.035	293.365	292.355	291.989	293.19	293.945	294.3	293.678	291.9
	24000	291.89	292.379	292.087	291.972	292.008	293.079	292.762	292.393	292.142	291.795	291.452	293.482	292.385	293.161	292.63	292.292	291.72	290.941	293.917	293.603	292.662	292.296	291.379	292.738	290.352	293.015	292.253	290.855	290.455	288.869	288.106	293.453	293.533	292.988	292.133	291.97	292.912	293.589	291.92	293.779	293.068	292.063	291.692	292.892	293.639	294.04	293.401	291.595
	25000	291.573	292.083	291.796	291.706	291.746	292.806	292.488	292.105	291.859	291.513	291.182	293.222	292.075	292.888	292.341	292.002	291.43	290.65	293.665	293.332	292.38	292.009	291.062	292.508	290.035	292.783	291.987	290.57	290.161	288.553	287.774	293.196	293.271	292.697	291.852	291.671	292.634	293.308	291.601	293.523	292.798	291.806	291.401	292.592	293.349	293.793	293.152	291.321
	26000	291.256	291.8	291.518	291.424	291.474	292.53	292.217	291.832	291.574	291.219	290.893	292.967	291.782	292.622	292.066	291.721	291.147	290.348	293.407	293.064	292.109	291.739	290.763	292.258	289.719	292.547	291.721	290.288	289.872	288.243	287.463	292.944	293.007	292.418	291.571	291.364	292.366	293.04	291.281	293.277	292.51	291.525	291.086	292.303	293.066	293.566	292.903	291.024
	27000	290.934	291.496	291.232	291.144	291.216	292.265	291.954	291.557	291.288	290.926	290.609	292.719	291.497	292.366	291.795	291.433	290.857	290.051	293.156	292.798	291.841	291.472	290.455	292.001	289.412	292.313	291.458	290.009	289.584	287.943	287.164	292.695	292.751	292.14	291.274	291.076	292.081	292.8	290.962	293.046	292.228	291.228	290.789	292.023	292.805	293.35	292.658	290.719
	28000	290.616	291.181	290.949	290.893	290.952	292.004	291.687	291.281	291.008	290.651	290.336	292.466	291.25	292.107	291.522	291.142	290.561	289.771	292.908	292.54	291.574	291.188	290.146	291.758	289.124	292.077	291.199	289.729	289.305	287.65	286.872	292.452	292.498	291.867	290.967	290.802	291.812	292.583	290.649	292.816	291.971	290.941	290.484	291.773	292.591	293.146	292.45	290.419
	29000	290.311	290.886	290.684	290.641	290.687	291.746	291.426	291.01	290.737	290.41	290.068	292.214	290.993	291.854	291.256	290.868	290.285	289.501	292.666	292.289	291.317	290.907	289.848	291.516	288.842	291.84	290.945	289.456	289.035	287.357	286.58	292.198	292.242	291.6	290.695	290.526	291.585	292.362	290.356	292.595	291.73	290.665	290.209	291.555	292.395	292.953	292.26	290.128
	30000	290.014	290.605	290.423	290.387	290.423	291.49	291.165	290.75	290.486	290.17	289.803	291.966	290.749	291.608	291.005	290.609	290.017	289.23	292.428	292.046	291.063	290.647	289.568	291.287	288.561	291.604	290.692	289.185	288.761	287.089	286.311	291.927	291.986	291.341	290.422	290.278	291.357	292.128	290.066	292.369	291.494	290.383	289.963	291.328	292.194	292.752	292.059	289.849
	31000	289.718	290.345	290.177	290.135	290.148	291.244	290.92	290.509	290.246	289.928	289.526	291.724	290.511	291.374	290.763	290.366	289.767	288.956	292.192	291.805	290.811	290.391	289.323	291.035	288.292	291.374	290.444	288.921	288.497	286.848	286.065	291.659	291.738	291.084	290.144	290.054	291.11	291.895	289.77	292.154	291.245	290.1	289.739	291.082	291.991	292.545	291.837	289.588
	32000	289.424	290.089	289.937	289.887	289.867	291.007	290.687	290.278	290.02	289.708	289.259	291.489	290.274	291.147	290.533	290.136	289.549	288.693	291.953	291.564	290.561	290.125	289.081	290.758	288.026	291.141	290.199	288.669	288.211	286.595	285.813	291.406	291.491	290.819	289.859	289.83	290.857	291.671	289.471	291.934	291.001	289.827	289.513	290.827	291.788	292.332	291.615	289.336
	33000	289.146	289.816	289.712	289.662	289.591	290.773	290.462	290.05	289.804	289.493	288.989	291.256	290.022	290.926	290.308	289.909	289.324	288.43	291.718	291.321	290.303	289.848	288.844	290.475	287.766	290.916	289.96	288.437	287.911	286.349	285.566	291.152	291.237	290.569	289.593	289.584	290.6	291.435	289.194	291.705	290.776	289.568	289.277	290.597	291.569	292.132	291.396	289.078
	34000	288.873	289.545	289.488	289.429	289.322	290.543	290.238	289.822	289.584	289.253	288.722	291.031	289.771	290.703	290.08	289.678	289.082	288.166	291.487	291.074	290.049	289.583	288.612	290.204	287.505	290.697	289.719	288.205	287.627	286.126	285.327	290.903	291.006	290.352	289.346	289.347	290.347	291.202	288.919	291.482	290.549	289.317	289.046	290.378	291.361	291.928	291.167	288.813
	35000	288.607	289.289	289.255	289.18	289.065	290.317	290.01	289.594	289.359	289.001	288.46	290.801	289.522	290.476	289.855	289.455	288.835	287.905	291.252	290.831	289.802	289.324	288.382	289.942	287.247	290.479	289.48	287.979	287.37	285.903	285.095	290.673	290.79	290.137	289.115	289.119	290.104	290.971	288.651	291.255	290.316	289.064	288.821	290.156	291.149	291.716	290.945	288.56
	36000	288.35	289.044	289.012	288.925	288.816	290.089	289.782	289.362	289.125	288.748	288.208	290.571	289.301	290.246	289.629	289.238	288.593	287.651	291.022	290.599	289.566	289.089	288.156	289.695	286.994	290.256	289.253	287.764	287.15	285.68	284.867	290.443	290.566	289.912	288.871	288.921	289.883	290.742	288.393	291.024	290.085	288.813	288.624	289.944	290.928	291.498	290.735	288.333
	37000	288.1	288.823	288.767	288.674	288.575	289.867	289.56	289.128	288.886	288.502	287.963	290.342	289.081	290.016	289.396	289.016	288.369	287.407	290.792	290.375	289.342	288.865	287.924	289.455	286.751	290.031	289.027	287.55	286.941	285.447	284.644	290.221	290.33	289.667	288.622	288.719	289.67	290.52	288.144	290.793	289.865	288.58	288.411	289.726	290.715	291.288	290.549	288.114
	38000	287.866	288.586	288.523	288.426	288.343	289.642	289.334	288.891	288.643	288.258	287.727	290.117	288.862	289.79	289.159	288.777	288.142	287.174	290.567	290.154	289.117	288.643	287.687	289.223	286.516	289.801	288.801	287.331	286.75	285.227	284.424	289.995	290.093	289.445	288.389	288.513	289.459	290.3	287.904	290.571	289.662	288.359	288.206	289.514	290.506	291.092	290.355	287.902
	39000	287.638	288.359	288.279	288.183	288.125	289.419	289.106	288.651	288.398	288.018	287.501	289.899	288.656	289.567	288.923	288.532	287.914	286.95	290.354	289.937	288.888	288.406	287.447	289.013	286.284	289.587	288.582	287.097	286.545	285.014	284.211	289.777	289.874	289.235	288.185	288.3	289.261	290.089	287.672	290.362	289.459	288.152	287.99	289.297	290.308	290.898	290.162	287.7
	40000	287.404	288.134	288.038	287.939	287.912	289.196	288.878	288.415	288.154	287.788	287.282	289.685	288.436	289.347	288.694	288.29	287.687	286.731	290.153	289.727	288.66	288.171	287.206	288.809	286.059	289.391	288.375	286.865	286.333	284.803	284.003	289.567	289.67	289.04	287.983	288.085	289.06	289.893	287.443	290.16	289.262	287.95	287.767	289.069	290.123	290.701	289.963	287.523
	41000	287.167	287.924	287.802	287.703	287.705	288.975	288.654	288.186	287.92	287.566	287.072	289.478	288.215	289.138	288.472	288.059	287.46	286.521	289.965	289.528	288.438	287.952	286.962	288.605	285.839	289.201	288.174	286.641	286.121	284.588	283.798	289.355	289.477	288.846	287.783	287.871	288.838	289.699	287.21	289.965	289.069	287.75	287.543	288.837	289.934	290.502	289.761	287.351
	42000	286.939	287.732	287.575	287.478	287.509	288.765	288.438	287.969	287.698	287.35	286.871	289.288	287.991	288.935	288.26	287.83	287.227	286.316	289.786	289.336	288.227	287.736	286.718	288.39	285.623	289.002	287.98	286.429	285.915	284.374	283.595	289.156	289.284	288.656	287.598	287.651	288.619	289.504	286.979	289.772	288.888	287.563	287.312	288.615	289.739	290.307	289.567	287.172
	43000	286.73	287.548	287.357	287.271	287.334	288.567	288.234	287.761	287.483	287.148	286.684	289.103	287.765	288.739	288.051	287.606	286.995	286.123	289.602	289.15	288.023	287.528	286.479	288.181	285.417	288.798	287.794	286.228	285.715	284.164	283.397	288.961	289.095	288.47	287.413	287.436	288.4	289.297	286.757	289.582	288.702	287.368	287.085	288.399	289.52	290.116	289.374	287.003
	44000	286.521	287.364	287.153	287.08	287.165	288.373	288.043	287.56	287.277	286.96	286.519	288.927	287.533	288.555	287.848	287.388	286.771	285.942	289.441	288.975	287.83	287.322	286.244	287.967	285.22	288.61	287.631	286.04	285.524	283.958	283.207	288.772	288.911	288.286	287.227	287.212	288.183	289.09	286.534	289.394	288.504	287.167	286.864	288.183	289.298	289.916	289.154	286.79
	45000	286.316	287.18	286.957	286.905	286.993	288.183	287.857	287.37	287.079	286.759	286.357	288.748	287.305	288.364	287.645	287.17	286.545	285.766	289.265	288.799	287.643	287.116	286.014	287.747	285.025	288.443	287.481	285.877	285.34	283.761	283.018	288.59	288.73	288.085	287.04	286.986	287.964	288.89	286.321	289.204	288.291	286.968	286.638	287.968	289.081	289.72	288.93	286.589
	46000	286.117	286.987	286.775	286.738	286.819	287.994	287.665	287.174	286.881	286.579	286.195	288.56	287.085	288.171	287.441	286.955	286.332	285.593	289.091	288.622	287.452	286.915	285.795	287.517	284.836	288.29	287.332	285.722	285.153	283.579	282.834	288.422	288.546	287.881	286.854	286.773	287.739	288.703	286.121	289.014	288.08	286.789	286.424	287.75	288.872	289.52	288.713	286.401
	47000	285.914	286.797	286.592	286.568	286.641	287.8	287.472	286.98	286.694	286.41	286.028	288.37	286.869	287.984	287.245	286.753	286.134	285.418	288.918	288.451	287.272	286.725	285.593	287.311	284.652	288.14	287.186	285.567	284.97	283.415	282.661	288.234	288.351	287.684	286.664	286.567	287.529	288.531	285.924	288.829	287.879	286.602	286.223	287.532	288.689	289.339	288.522	286.207
	48000	285.709	286.592	286.412	286.398	286.464	287.612	287.29	286.796	286.516	286.238	285.855	288.187	286.667	287.806	287.06	286.572	285.951	285.236	288.743	288.277	287.095	286.539	285.423	287.128	284.467	287.983	287.032	285.399	284.791	283.27	282.504	288.036	288.158	287.485	286.48	286.374	287.334	288.346	285.722	288.653	287.686	286.418	286.018	287.331	288.514	289.181	288.355	286.007
	49000	285.513	286.401	286.225	286.213	286.283	287.426	287.112	286.616	286.334	286.054	285.666	288.009	286.475	287.629	286.883	286.403	285.768	285.046	288.571	288.105	286.922	286.369	285.262	286.947	284.287	287.826	286.868	285.228	284.615	283.131	282.36	287.857	287.974	287.292	286.297	286.177	287.166	288.177	285.526	288.49	287.506	286.219	285.81	287.164	288.362	289.043	288.183	285.794
	50000	285.316	286.198	286.039	286.024	286.091	287.242	286.941	286.443	286.154	285.868	285.471	287.835	286.28	287.456	286.71	286.233	285.593	284.856	288.397	287.924	286.756	286.192	285.098	286.777	284.106	287.668	286.701	285.055	284.447	283.001	282.214	287.69	287.799	287.098	286.096	286.003	287.014	288.029	285.333	288.329	287.324	286.01	285.637	287.009	288.225	288.889	288.017	285.586
	51000	285.126	285.99	285.857	285.842	285.894	287.061	286.769	286.268	285.98	285.683	285.276	287.662	286.095	287.282	286.533	286.064	285.419	284.663	288.222	287.741	286.583	286.02	284.936	286.606	283.923	287.504	286.528	284.887	284.291	282.874	282.062	287.514	287.617	286.914	285.906	285.825	286.851	287.869	285.149	288.162	287.155	285.821	285.457	286.857	288.083	288.735	287.859	285.392
	52000	284.95	285.798	285.678	285.664	285.714	286.883	286.598	286.096	285.809	285.494	285.091	287.487	285.911	287.112	286.36	285.901	285.239	284.478	288.045	287.562	286.414	285.85	284.775	286.427	283.746	287.343	286.353	284.73	284.135	282.728	281.908	287.335	287.443	286.745	285.731	285.652	286.693	287.699	284.977	287.992	286.99	285.647	285.283	286.713	287.935	288.576	287.696	285.209
	53000	284.784	285.616	285.494	285.491	285.556	286.712	286.428	285.925	285.631	285.302	284.92	287.316	285.731	286.944	286.193	285.738	285.059	284.303	287.872	287.39	286.246	285.689	284.603	286.251	283.573	287.184	286.185	284.583	283.986	282.577	281.757	287.161	287.266	286.576	285.565	285.491	286.534	287.524	284.81	287.825	286.834	285.478	285.126	286.56	287.764	288.415	287.534	285.04
	54000	284.617	285.432	285.32	285.326	285.395	286.545	286.259	285.754	285.451	285.122	284.752	287.146	285.578	286.776	286.027	285.565	284.877	284.133	287.699	287.219	286.082	285.526	284.429	286.09	283.405	287.028	286.021	284.446	283.844	282.428	281.612	286.982	287.088	286.408	285.389	285.352	286.386	287.351	284.648	287.66	286.673	285.309	284.976	286.407	287.597	288.256	287.378	284.886
	55000	284.453	285.254	285.16	285.17	285.233	286.378	286.092	285.58	285.275	284.952	284.586	286.981	285.43	286.609	285.857	285.398	284.701	283.966	287.529	287.048	285.92	285.368	284.26	285.933	283.241	286.872	285.863	284.307	283.704	282.282	281.472	286.806	286.922	286.235	285.218	285.208	286.245	287.186	284.487	287.499	286.522	285.151	284.813	286.255	287.442	288.095	287.226	284.737
	56000	284.303	285.077	285.002	285.017	285.07	286.211	285.926	285.414	285.103	284.78	284.424	286.814	285.273	286.44	285.694	285.243	284.532	283.803	287.357	286.878	285.756	285.21	284.095	285.784	283.08	286.714	285.705	284.165	283.571	282.136	281.336	286.633	286.745	286.066	285.047	285.061	286.107	287.016	284.333	287.326	286.371	284.992	284.664	286.107	287.285	287.932	287.07	284.593
	57000	284.145	284.9	284.838	284.865	284.915	286.051	285.768	285.251	284.933	284.611	284.271	286.649	285.123	286.28	285.535	285.088	284.365	283.648	287.183	286.711	285.595	285.053	283.929	285.635	282.924	286.555	285.547	284.021	283.441	281.993	281.205	286.451	286.574	285.894	284.867	284.919	285.968	286.849	284.171	287.163	286.216	284.837	284.509	285.96	287.133	287.777	286.921	284.463
	58000	283.991	284.73	284.674	284.715	284.77	285.892	285.61	285.088	284.765	284.448	284.125	286.489	284.967	286.118	285.372	284.921	284.201	283.496	287.017	286.549	285.437	284.895	283.763	285.482	282.774	286.398	285.389	283.874	283.317	281.858	281.081	286.276	286.405	285.732	284.712	284.767	285.825	286.688	284.013	287.008	286.063	284.687	284.351	285.813	286.988	287.635	286.78	284.311
	59000	283.848	284.582	284.517	284.57	284.629	285.733	285.448	284.923	284.599	284.298	283.981	286.328	284.801	285.956	285.209	284.752	284.043	283.351	286.853	286.389	285.278	284.733	283.601	285.315	282.627	286.244	285.234	283.721	283.182	281.726	280.958	286.117	286.249	285.579	284.571	284.613	285.678	286.536	283.865	286.854	285.909	284.547	284.19	285.674	286.845	287.497	286.623	284.162
	60000	283.7	284.435	284.362	284.412	284.478	285.567	285.284	284.763	284.44	284.151	283.832	286.165	284.631	285.795	285.05	284.589	283.895	283.207	286.693	286.231	285.123	284.575	283.44	285.161	282.485	286.092	285.086	283.571	283.043	281.592	280.836	285.97	286.098	285.429	284.436	284.458	285.539	286.398	283.723	286.698	285.756	284.415	284.035	285.525	286.702	287.338	286.458	284.024
	61000	283.551	284.294	284.203	284.251	284.331	285.41	285.129	284.61	284.285	284.004	283.689	286.003	284.468	285.639	284.893	284.427	283.742	283.067	286.538	286.081	284.969	284.423	283.285	285.019	282.347	285.946	284.943	283.424	282.91	281.464	280.72	285.827	285.953	285.284	284.299	284.299	285.386	286.256	283.584	286.544	285.604	284.28	283.879	285.35	286.558	287.176	286.291	283.896
	62000	283.406	284.148	284.052	284.108	284.194	285.259	284.979	284.46	284.134	283.862	283.553	285.852	284.307	285.488	284.741	284.276	283.599	282.933	286.39	285.931	284.819	284.275	283.141	284.882	282.213	285.805	284.799	283.282	282.778	281.341	280.606	285.688	285.81	285.139	284.16	284.139	285.23	286.109	283.443	286.391	285.456	284.14	283.721	285.167	286.399	287.015	286.14	283.773
	63000	283.261	284.016	283.91	283.963	284.059	285.115	284.833	284.313	283.988	283.716	283.415	285.708	284.14	285.341	284.596	284.131	283.464	282.796	286.25	285.786	284.676	284.138	283.006	284.75	282.083	285.663	284.658	283.151	282.647	281.222	280.501	285.544	285.666	285.003	284.036	283.985	285.066	285.952	283.297	286.246	285.319	284.01	283.566	284.98	286.233	286.869	285.992	283.637
	64000	283.12	283.894	283.764	283.819	283.932	284.974	284.689	284.171	283.844	283.567	283.283	285.567	283.993	285.194	284.452	283.985	283.329	282.663	286.109	285.64	284.534	283.995	282.866	284.589	281.955	285.527	284.523	283.028	282.514	281.101	280.395	285.407	285.528	284.869	283.911	283.837	284.894	285.799	283.157	286.109	285.186	283.882	283.416	284.812	286.068	286.729	285.86	283.517
	65000	282.985	283.772	283.616	283.68	283.809	284.835	284.547	284.03	283.701	283.419	283.158	285.425	283.851	285.05	284.308	283.837	283.184	282.535	285.968	285.495	284.395	283.853	282.721	284.422	281.831	285.396	284.395	282.913	282.381	280.983	280.291	285.274	285.395	284.739	283.787	283.699	284.725	285.668	283.027	285.977	285.058	283.76	283.268	284.648	285.923	286.59	285.729	283.405
	66000	282.86	283.649	283.483	283.55	283.686	284.693	284.407	283.891	283.557	283.284	283.036	285.282	283.702	284.91	284.165	283.693	283.041	282.411	285.83	285.357	284.263	283.712	282.576	284.26	281.709	285.271	284.275	282.801	282.261	280.872	280.189	285.138	285.259	284.611	283.671	283.553	284.565	285.538	282.902	285.838	284.929	283.635	283.128	284.487	285.795	286.449	285.59	283.288
	67000	282.728	283.521	283.355	283.423	283.564	284.548	284.267	283.752	283.423	283.16	282.918	285.142	283.555	284.773	284.031	283.56	282.916	282.293	285.696	285.226	284.136	283.579	282.442	284.098	281.593	285.15	284.163	282.692	282.149	280.772	280.093	285.004	285.125	284.483	283.544	283.409	284.406	285.404	282.771	285.702	284.802	283.501	282.984	284.331	285.66	286.309	285.453	283.174
	68000	282.594	283.393	283.222	283.292	283.436	284.407	284.13	283.617	283.292	283.038	282.793	285.003	283.409	284.638	283.9	283.422	282.794	282.174	285.565	285.099	284.014	283.445	282.317	283.947	281.481	285.036	284.055	282.582	282.038	280.678	280.004	284.87	284.991	284.353	283.419	283.269	284.259	285.274	282.637	285.568	284.669	283.373	282.842	284.178	285.529	286.175	285.32	283.052
	69000	282.466	283.265	283.09	283.157	283.296	284.271	283.995	283.487	283.164	282.909	282.658	284.874	283.267	284.51	283.772	283.288	282.677	282.05	285.437	284.976	283.89	283.31	282.194	283.793	281.367	284.925	283.951	282.47	281.916	280.579	279.91	284.736	284.857	284.218	283.294	283.135	284.108	285.147	282.506	285.439	284.538	283.254	282.706	284.033	285.407	286.054	285.191	282.925
	70000	282.347	283.143	282.958	283.018	283.153	284.142	283.869	283.361	283.044	282.786	282.525	284.747	283.124	284.384	283.646	283.169	282.558	281.927	285.313	284.851	283.77	283.189	282.074	283.648	281.255	284.815	283.847	282.357	281.793	280.48	279.817	284.609	284.722	284.085	283.177	282.997	283.967	285.03	282.389	285.301	284.403	283.143	282.575	283.894	285.296	285.922	285.056	282.81
	71000	282.232	283.013	282.828	282.886	283.019	284.014	283.742	283.242	282.926	282.663	282.397	284.619	282.986	284.26	283.531	283.052	282.44	281.808	285.191	284.734	283.654	283.07	281.957	283.507	281.142	284.708	283.745	282.244	281.673	280.379	279.721	284.483	284.584	283.954	283.059	282.86	283.822	284.905	282.272	285.16	284.28	283.03	282.445	283.75	285.165	285.79	284.932	282.693
	72000	282.118	282.89	282.704	282.764	282.883	283.89	283.624	283.127	282.813	282.547	282.27	284.496	282.854	284.141	283.412	282.934	282.32	281.691	285.069	284.615	283.534	282.961	281.841	283.36	281.03	284.6	283.637	282.139	281.562	280.281	279.627	284.352	284.454	283.83	282.945	282.741	283.674	284.775	282.158	285.027	284.157	282.914	282.324	283.603	285.042	285.657	284.802	282.574
	73000	282.009	282.778	282.587	282.648	282.752	283.77	283.505	283.013	282.702	282.439	282.15	284.371	282.734	284.015	283.288	282.811	282.205	281.58	284.942	284.488	283.415	282.848	281.726	283.207	280.921	284.487	283.521	282.034	281.458	280.186	279.538	284.221	284.332	283.713	282.834	282.617	283.531	284.64	282.055	284.9	284.035	282.806	282.202	283.457	284.909	285.526	284.667	282.467
	74000	281.9	282.66	282.468	282.532	282.633	283.65	283.387	282.896	282.59	282.33	282.041	284.247	282.612	283.889	283.166	282.692	282.09	281.472	284.816	284.363	283.299	282.738	281.614	283.07	280.816	284.381	283.407	281.926	281.36	280.097	279.453	284.091	284.212	283.599	282.726	282.496	283.397	284.504	281.948	284.774	283.913	282.696	282.085	283.328	284.774	285.399	284.545	282.361
	75000	281.788	282.549	282.352	282.421	282.524	283.53	283.27	282.781	282.475	282.222	281.94	284.13	282.484	283.769	283.056	282.582	281.979	281.374	284.698	284.244	283.188	282.629	281.511	282.937	280.719	284.275	283.295	281.826	281.264	280.016	279.378	283.968	284.089	283.488	282.624	282.373	283.261	284.378	281.835	284.652	283.796	282.588	281.97	283.198	284.652	285.274	284.421	282.254
	76000	281.679	282.443	282.242	282.313	282.419	283.413	283.155	282.667	282.361	282.114	281.838	284.018	282.366	283.657	282.947	282.479	281.87	281.274	284.586	284.129	283.076	282.521	281.418	282.802	280.626	284.17	283.186	281.73	281.17	279.939	279.307	283.854	283.97	283.376	282.518	282.258	283.132	284.267	281.726	284.532	283.681	282.474	281.853	283.077	284.54	285.152	284.296	282.137
	77000	281.571	282.332	282.133	282.207	282.311	283.296	283.04	282.554	282.245	281.999	281.731	283.902	282.246	283.54	282.835	282.37	281.762	281.171	284.469	284.01	282.963	282.415	281.326	282.678	280.532	284.061	283.073	281.636	281.084	279.863	279.237	283.744	283.854	283.257	282.402	282.14	283.011	284.16	281.622	284.415	283.563	282.363	281.745	282.966	284.435	285.033	284.174	282.028
	78000	281.466	282.219	282.023	282.103	282.199	283.183	282.929	282.441	282.13	281.882	281.623	283.781	282.128	283.421	282.72	282.261	281.656	281.067	284.344	283.887	282.849	282.309	281.235	282.561	280.439	283.947	282.957	281.539	281	279.786	279.166	283.632	283.74	283.14	282.296	282.028	282.892	284.054	281.522	284.301	283.447	282.263	281.636	282.855	284.334	284.921	284.065	281.932
	79000	281.365	282.105	281.909	281.993	282.087	283.069	282.818	282.33	282.018	281.766	281.515	283.66	282.01	283.304	282.612	282.159	281.553	280.964	284.22	283.77	282.742	282.202	281.145	282.45	280.347	283.829	282.84	281.444	280.915	279.708	279.092	283.521	283.625	283.03	282.193	281.915	282.773	283.947	281.424	284.181	283.335	282.164	281.531	282.739	284.233	284.8	283.957	281.832
	80000	281.266	282.002	281.799	281.884	281.979	282.957	282.708	282.224	281.911	281.657	281.413	283.547	281.895	283.192	282.508	282.062	281.457	280.867	284.106	283.657	282.637	282.107	281.055	282.338	280.259	283.715	282.73	281.351	280.828	279.629	279.018	283.41	283.511	282.921	282.095	281.808	282.664	283.836	281.328	284.064	283.227	282.063	281.43	282.621	284.127	284.682	283.844	281.733
	81000	281.164	281.903	281.694	281.781	281.877	282.846	282.598	282.118	281.809	281.558	281.317	283.434	281.789	283.081	282.4	281.96	281.366	280.778	283.993	283.546	282.529	282.011	280.961	282.229	280.172	283.602	282.62	281.258	280.741	279.549	278.945	283.296	283.397	282.816	281.997	281.702	282.555	283.722	281.234	283.949	283.123	281.97	281.329	282.509	284.017	284.561	283.738	281.649
	82000	281.063	281.797	281.592	281.683	281.781	282.736	282.49	282.012	281.706	281.463	281.226	283.321	281.679	282.969	282.292	281.859	281.274	280.691	283.877	283.431	282.425	281.913	280.868	282.133	280.089	283.492	282.511	281.166	280.655	279.473	278.876	283.18	283.284	282.709	281.891	281.597	282.453	283.606	281.139	283.833	283.016	281.872	281.229	282.397	283.906	284.44	283.636	281.563
	83000	280.962	281.698	281.492	281.587	281.689	282.626	282.382	281.906	281.602	281.366	281.139	283.211	281.573	282.86	282.187	281.758	281.182	280.607	283.766	283.323	282.325	281.817	280.779	282.039	280.009	283.381	282.408	281.079	280.573	279.401	278.811	283.065	283.171	282.61	281.798	281.494	282.342	283.49	281.044	283.714	282.914	281.78	281.131	282.279	283.792	284.32	283.532	281.479
	84000	280.873	281.606	281.394	281.494	281.597	282.521	282.279	281.804	281.5	281.267	281.053	283.102	281.468	282.752	282.085	281.657	281.092	280.523	283.656	283.214	282.223	281.72	280.693	281.932	279.931	283.273	282.308	280.993	280.494	279.333	278.751	282.961	283.066	282.514	281.707	281.396	282.224	283.377	280.95	283.602	282.813	281.687	281.032	282.166	283.677	284.201	283.425	281.392
	85000	280.784	281.517	281.298	281.398	281.501	282.419	282.177	281.704	281.399	281.169	280.962	282.996	281.373	282.646	281.984	281.558	281.003	280.437	283.547	283.107	282.122	281.627	280.609	281.825	279.852	283.171	282.21	280.908	280.415	279.265	278.689	282.859	282.963	282.417	281.613	281.295	282.112	283.272	280.858	283.497	282.712	281.594	280.933	282.06	283.566	284.091	283.317	281.304
	86000	280.697	281.43	281.199	281.3	281.405	282.32	282.077	281.604	281.3	281.071	280.871	282.891	281.27	282.541	281.882	281.462	280.913	280.35	283.439	283.003	282.023	281.53	280.523	281.718	279.774	283.072	282.114	280.821	280.334	279.196	278.627	282.758	282.863	282.319	281.523	281.191	281.998	283.172	280.771	283.391	282.608	281.506	280.835	281.953	283.464	283.981	283.205	281.22
	87000	280.612	281.343	281.103	281.202	281.311	282.219	281.977	281.508	281.207	280.978	280.781	282.787	281.168	282.441	281.787	281.369	280.827	280.266	283.337	282.905	281.931	281.437	280.439	281.607	279.697	282.978	282.027	280.738	280.253	279.127	278.565	282.661	282.766	282.225	281.431	281.088	281.889	283.078	280.688	283.291	282.51	281.414	280.739	281.848	283.368	283.872	283.095	281.133
	88000	280.528	281.255	281.01	281.108	281.218	282.118	281.879	281.414	281.117	280.891	280.695	282.687	281.063	282.343	281.694	281.278	280.744	280.187	283.24	282.81	281.841	281.344	280.357	281.504	279.622	282.888	281.944	280.662	280.171	279.06	278.504	282.562	282.669	282.13	281.34	280.988	281.781	282.977	280.604	283.191	282.412	281.322	280.644	281.743	283.266	283.765	282.986	281.043
	89000	280.443	281.172	280.92	281.016	281.134	282.018	281.784	281.324	281.028	280.807	280.618	282.588	280.963	282.249	281.603	281.189	280.659	280.113	283.143	282.715	281.752	281.256	280.274	281.403	279.55	282.801	281.861	280.588	280.088	278.994	278.444	282.466	282.573	282.033	281.251	280.892	281.668	282.88	280.52	283.093	282.312	281.233	280.551	281.637	283.168	283.664	282.881	280.953
	90000	280.365	281.09	280.833	280.933	281.051	281.924	281.691	281.235	280.939	280.73	280.544	282.49	280.872	282.154	281.513	281.1	280.574	280.04	283.045	282.619	281.666	281.168	280.191	281.296	279.479	282.712	281.78	280.517	280.01	278.929	278.384	282.377	282.48	281.937	281.167	280.802	281.555	282.792	280.441	282.996	282.211	281.145	280.46	281.535	283.078	283.56	282.768	280.86
	91000	280.289	281.008	280.75	280.849	280.968	281.831	281.601	281.148	280.852	280.656	280.47	282.393	280.782	282.062	281.426	281.013	280.492	279.969	282.949	282.525	281.579	281.081	280.11	281.193	279.41	282.624	281.701	280.449	279.933	278.868	278.327	282.288	282.385	281.842	281.087	280.711	281.448	282.705	280.365	282.899	282.11	281.063	280.379	281.436	282.992	283.462	282.66	280.784
	92000	280.211	280.922	280.667	280.766	280.885	281.739	281.512	281.063	280.768	280.58	280.395	282.299	280.687	281.972	281.338	280.926	280.417	279.897	282.853	282.428	281.492	280.995	280.036	281.097	279.344	282.534	281.623	280.381	279.857	278.812	278.275	282.193	282.286	281.748	281.001	280.624	281.348	282.615	280.288	282.801	282.014	280.977	280.297	281.34	282.903	283.365	282.562	280.703
	93000	280.132	280.838	280.584	280.683	280.802	281.647	281.424	280.979	280.684	280.496	280.317	282.208	280.593	281.88	281.25	280.84	280.338	279.822	282.757	282.334	281.41	280.918	279.962	281.006	279.275	282.447	281.546	280.312	279.786	278.754	278.223	282.091	282.19	281.654	280.915	280.539	281.248	282.516	280.209	282.704	281.918	280.889	280.213	281.242	282.811	283.269	282.462	280.615
	94000	280.056	280.757	280.499	280.605	280.723	281.557	281.34	280.896	280.601	280.418	280.243	282.119	280.507	281.791	281.163	280.755	280.261	279.75	282.665	282.242	281.327	280.839	279.887	280.904	279.209	282.369	281.471	280.245	279.719	278.696	278.169	281.999	282.099	281.561	280.833	280.456	281.14	282.424	280.133	282.61	281.825	280.806	280.13	281.142	282.721	283.173	282.37	280.531
	95000	279.983	280.675	280.419	280.529	280.647	281.47	281.256	280.815	280.52	280.346	280.174	282.031	280.424	281.704	281.078	280.673	280.187	279.683	282.575	282.154	281.245	280.757	279.813	280.808	279.146	282.294	281.396	280.182	279.66	278.641	278.118	281.914	282.01	281.464	280.753	280.374	281.039	282.33	280.062	282.519	281.731	280.727	280.055	281.05	282.62	283.081	282.279	280.448
	96000	279.912	280.59	280.344	280.461	280.574	281.385	281.174	280.734	280.441	280.273	280.104	281.947	280.337	281.619	280.995	280.591	280.108	279.614	282.491	282.067	281.164	280.671	279.737	280.719	279.082	282.222	281.32	280.121	279.595	278.587	278.066	281.837	281.922	281.374	280.677	280.295	280.947	282.241	279.991	282.429	281.646	280.655	279.984	280.963	282.515	282.991	282.201	280.371
	97000	279.844	280.507	280.273	280.389	280.5	281.302	281.093	280.655	280.369	280.201	280.033	281.865	280.257	281.536	280.913	280.51	280.031	279.545	282.408	281.981	281.082	280.587	279.664	280.629	279.018	282.142	281.242	280.06	279.528	278.535	278.015	281.753	281.832	281.288	280.605	280.218	280.859	282.158	279.923	282.342	281.569	280.582	279.912	280.879	282.414	282.906	282.123	280.295
	98000	279.777	280.43	280.199	280.314	280.426	281.219	281.013	280.579	280.296	280.126	279.961	281.78	280.185	281.451	280.831	280.43	279.954	279.477	282.325	281.895	281.005	280.515	279.593	280.537	278.954	282.06	281.163	279.997	279.467	278.483	277.966	281.669	281.749	281.205	280.531	280.141	280.773	282.081	279.859	282.259	281.489	280.508	279.838	280.797	282.327	282.819	282.036	280.228
	99000	279.709	280.346	280.125	280.239	280.354	281.136	280.934	280.503	280.221	280.05	279.89	281.696	280.106	281.368	280.749	280.35	279.878	279.409	282.24	281.807	280.927	280.444	279.524	280.454	278.892	281.98	281.083	279.929	279.407	278.432	277.919	281.583	281.663	281.122	280.448	280.065	280.69	281.996	279.795	282.173	281.409	280.432	279.766	280.717	282.242	282.732	281.957	280.161
	100000	279.642	280.266	280.054	280.165	280.281	281.057	280.856	280.426	280.146	279.975	279.821	281.615	280.028	281.285	280.671	280.276	279.803	279.343	282.156	281.722	280.851	280.374	279.457	280.379	278.831	281.896	281.001	279.859	279.351	278.382	277.874	281.498	281.577	281.046	280.37	279.992	280.608	281.911	279.727	282.09	281.336	280.358	279.696	280.634	282.157	282.648	281.882	280.095
	101000	279.574	280.195	279.982	280.098	280.211	280.979	280.778	280.349	280.069	279.902	279.755	281.534	279.953	281.203	280.594	280.205	279.731	279.28	282.075	281.641	280.776	280.307	279.392	280.301	278.771	281.816	280.923	279.79	279.295	278.331	277.828	281.419	281.497	280.976	280.3	279.92	280.53	281.831	279.658	282.01	281.264	280.29	279.628	280.557	282.075	282.566	281.803	280.031
	102000	279.506	280.121	279.912	280.034	280.144	280.901	280.7	280.272	279.993	279.836	279.692	281.452	279.874	281.122	280.517	280.131	279.661	279.217	281.994	281.559	280.702	280.232	279.327	280.23	278.713	281.736	280.846	279.725	279.239	278.282	277.783	281.341	281.418	280.902	280.226	279.846	280.46	281.752	279.591	281.935	281.194	280.227	279.566	280.488	281.995	282.487	281.733	279.971
	103000	279.438	280.047	279.842	279.969	280.078	280.823	280.623	280.198	279.92	279.773	279.631	281.371	279.806	281.042	280.442	280.059	279.593	279.159	281.913	281.479	280.63	280.157	279.262	280.159	278.658	281.654	280.77	279.662	279.187	278.234	277.741	281.265	281.342	280.83	280.153	279.775	280.387	281.681	279.525	281.861	281.125	280.163	279.503	280.419	281.916	282.412	281.659	279.915
	104000	279.374	279.972	279.776	279.905	280.013	280.746	280.549	280.126	279.851	279.711	279.57	281.293	279.734	280.965	280.37	279.988	279.525	279.1	281.835	281.401	280.56	280.087	279.198	280.089	278.605	281.575	280.697	279.599	279.136	278.187	277.7	281.188	281.269	280.764	280.083	279.704	280.314	281.608	279.461	281.786	281.057	280.097	279.442	280.344	281.847	282.335	281.587	279.854
	105000	279.314	279.91	279.709	279.837	279.946	280.67	280.475	280.055	279.786	279.651	279.507	281.214	279.664	280.888	280.296	279.917	279.464	279.041	281.756	281.324	280.488	280.018	279.137	280.022	278.551	281.498	280.628	279.534	279.087	278.141	277.659	281.119	281.198	280.7	280.023	279.641	280.242	281.534	279.399	281.708	280.987	280.038	279.383	280.272	281.772	282.255	281.515	279.8
	106000	279.252	279.841	279.638	279.765	279.877	280.594	280.402	279.987	279.719	279.586	279.443	281.135	279.595	280.811	280.225	279.846	279.399	278.982	281.678	281.245	280.415	279.944	279.075	279.958	278.498	281.424	280.562	279.468	279.029	278.096	277.617	281.045	281.123	280.63	279.955	279.575	280.173	281.46	279.338	281.634	280.92	279.978	279.324	280.204	281.699	282.177	281.447	279.752
	107000	279.19	279.769	279.568	279.697	279.812	280.52	280.331	279.918	279.653	279.521	279.382	281.061	279.534	280.739	280.156	279.781	279.333	278.924	281.603	281.171	280.347	279.875	279.016	279.89	278.445	281.354	280.503	279.407	278.972	278.052	277.577	280.969	281.05	280.563	279.886	279.511	280.101	281.384	279.276	281.556	280.851	279.915	279.264	280.134	281.624	282.099	281.381	279.702
	108000	279.13	279.706	279.503	279.635	279.749	280.448	280.261	279.852	279.587	279.46	279.324	280.99	279.466	280.67	280.091	279.716	279.268	278.867	281.533	281.102	280.281	279.81	278.957	279.82	278.393	281.29	280.449	279.349	278.918	278.008	277.538	280.896	280.978	280.495	279.824	279.446	280.023	281.306	279.215	281.481	280.781	279.853	279.203	280.056	281.549	282.018	281.299	279.633
	109000	279.072	279.645	279.442	279.572	279.685	280.378	280.194	279.787	279.523	279.403	279.265	280.918	279.402	280.6	280.025	279.651	279.207	278.813	281.461	281.031	280.217	279.745	278.9	279.744	278.344	281.226	280.393	279.295	278.866	277.964	277.501	280.826	280.909	280.422	279.763	279.381	279.94	281.237	279.159	281.407	280.706	279.789	279.139	279.975	281.475	281.938	281.213	279.563
	110000	279.017	279.585	279.379	279.504	279.619	280.311	280.127	279.723	279.46	279.344	279.204	280.848	279.34	280.53	279.96	279.588	279.151	278.759	281.39	280.96	280.151	279.681	278.844	279.664	278.296	281.162	280.336	279.24	278.813	277.92	277.465	280.756	280.838	280.345	279.704	279.319	279.863	281.17	279.105	281.332	280.626	279.729	279.08	279.896	281.406	281.858	281.134	279.5
	111000	278.964	279.521	279.317	279.435	279.551	280.244	280.061	279.66	279.401	279.287	279.142	280.778	279.273	280.462	279.894	279.526	279.098	278.705	281.319	280.889	280.086	279.617	278.792	279.592	278.25	281.1	280.275	279.184	278.759	277.877	277.429	280.683	280.761	280.275	279.649	279.259	279.789	281.1	279.052	281.255	280.558	279.67	279.025	279.822	281.34	281.784	281.064	279.442
	112000	278.909	279.461	279.258	279.368	279.482	280.176	279.996	279.6	279.346	279.233	279.08	280.708	279.212	280.394	279.831	279.466	279.047	278.653	281.247	280.817	280.02	279.555	278.742	279.524	278.204	281.033	280.209	279.125	278.706	277.837	277.394	280.607	280.688	280.205	279.595	279.203	279.72	281.027	278.998	281.189	280.492	279.612	278.97	279.753	281.274	281.718	281	279.388
	113000	278.858	279.403	279.2	279.305	279.418	280.109	279.934	279.542	279.29	279.177	279.023	280.639	279.152	280.328	279.77	279.411	278.994	278.602	281.173	280.744	279.955	279.495	278.696	279.455	278.16	280.962	280.143	279.068	278.652	277.798	277.36	280.538	280.619	280.143	279.536	279.148	279.651	280.957	278.946	281.122	280.427	279.55	278.914	279.684	281.209	281.649	280.929	279.33
	114000	278.807	279.344	279.142	279.244	279.361	280.045	279.871	279.482	279.232	279.118	278.971	280.569	279.094	280.261	279.71	279.355	278.944	278.554	281.099	280.674	279.892	279.441	278.648	279.388	278.116	280.896	280.078	279.015	278.601	277.759	277.326	280.47	280.552	280.078	279.474	279.089	279.584	280.885	278.894	281.054	280.359	279.487	278.853	279.619	281.138	281.579	280.857	279.271
	115000	278.755	279.285	279.084	279.188	279.309	279.979	279.809	279.423	279.174	279.062	278.922	280.498	279.037	280.195	279.65	279.297	278.891	278.506	281.025	280.607	279.831	279.386	278.597	279.328	278.073	280.831	280.018	278.965	278.557	277.723	277.292	280.402	280.483	280.013	279.411	279.027	279.525	280.816	278.84	280.986	280.291	279.429	278.793	279.555	281.065	281.508	280.788	279.215
	116000	278.706	279.228	279.028	279.138	279.256	279.915	279.747	279.364	279.117	279.009	278.873	280.429	278.976	280.132	279.591	279.24	278.836	278.46	280.954	280.542	279.771	279.334	278.547	279.266	278.032	280.768	279.96	278.918	278.518	277.69	277.26	280.339	280.416	279.947	279.35	278.966	279.461	280.754	278.788	280.916	280.219	279.37	278.737	279.491	280.994	281.44	280.71	279.157
	117000	278.657	279.173	278.977	279.087	279.203	279.852	279.686	279.305	279.061	278.96	278.824	280.364	278.919	280.071	279.532	279.182	278.784	278.415	280.891	280.482	279.714	279.282	278.499	279.203	277.994	280.709	279.905	278.874	278.478	277.657	277.23	280.275	280.349	279.881	279.295	278.909	279.399	280.693	278.741	280.848	280.153	279.316	278.683	279.428	280.929	281.37	280.64	279.103
	118000	278.609	279.116	278.925	279.033	279.148	279.791	279.626	279.249	279.01	278.909	278.772	280.299	278.863	280.01	279.475	279.127	278.736	278.368	280.826	280.422	279.659	279.232	278.457	279.143	277.954	280.647	279.849	278.829	278.438	277.627	277.203	280.21	280.284	279.817	279.237	278.852	279.34	280.631	278.693	280.781	280.089	279.262	278.628	279.368	280.868	281.3	280.576	279.048
	119000	278.559	279.058	278.87	278.975	279.087	279.729	279.567	279.195	278.957	278.854	278.716	280.235	278.806	279.951	279.42	279.074	278.687	278.319	280.763	280.36	279.603	279.179	278.417	279.093	277.913	280.587	279.793	278.782	278.396	277.594	277.173	280.146	280.222	279.755	279.179	278.796	279.286	280.569	278.646	280.715	280.025	279.21	278.576	279.313	280.81	281.229	280.51	278.995
	120000	278.511	279	278.815	278.915	279.026	279.669	279.512	279.142	278.906	278.799	278.662	280.172	278.749	279.894	279.366	279.024	278.64	278.271	280.697	280.299	279.548	279.127	278.376	279.049	277.872	280.525	279.735	278.734	278.352	277.559	277.142	280.086	280.162	279.694	279.12	278.741	279.238	280.51	278.599	280.65	279.965	279.157	278.528	279.261	280.751	281.16	280.449	278.94
	121000	278.466	278.943	278.762	278.862	278.973	279.613	279.456	279.088	278.854	278.747	278.613	280.112	278.694	279.839	279.313	278.975	278.593	278.228	280.636	280.242	279.495	279.076	278.332	279.007	277.832	280.462	279.677	278.688	278.309	277.523	277.11	280.026	280.101	279.633	279.064	278.69	279.196	280.447	278.556	280.584	279.905	279.103	278.481	279.216	280.69	281.093	280.385	278.888
	122000	278.424	278.883	278.711	278.812	278.922	279.558	279.401	279.035	278.802	278.696	278.568	280.058	278.644	279.784	279.26	278.925	278.546	278.186	280.579	280.185	279.444	279.028	278.289	278.964	277.793	280.402	279.621	278.645	278.267	277.488	277.08	279.967	280.041	279.577	279.01	278.64	279.158	280.378	278.514	280.522	279.851	279.05	278.436	279.172	280.62	281.024	280.327	278.838
	123000	278.38	278.832	278.661	278.763	278.873	279.502	279.344	278.981	278.75	278.646	278.523	280	278.595	279.725	279.205	278.874	278.5	278.145	280.519	280.126	279.391	278.98	278.247	278.916	277.757	280.34	279.564	278.602	278.231	277.454	277.052	279.907	279.981	279.52	278.961	278.59	279.115	280.314	278.471	280.463	279.797	279.001	278.391	279.126	280.55	280.964	280.275	278.79
	124000	278.341	278.781	278.612	278.714	278.822	279.446	279.288	278.928	278.699	278.597	278.476	279.939	278.549	279.665	279.151	278.823	278.455	278.104	280.455	280.065	279.336	278.93	278.205	278.87	277.721	280.277	279.504	278.557	278.196	277.422	277.024	279.849	279.923	279.466	278.911	278.546	279.076	280.253	278.432	280.404	279.741	278.952	278.352	279.083	280.489	280.904	280.219	278.749
	125000	278.302	278.733	278.561	278.663	278.77	279.389	279.231	278.875	278.65	278.55	278.43	279.877	278.505	279.605	279.097	278.773	278.411	278.063	280.391	280.005	279.28	278.878	278.162	278.824	277.683	280.215	279.445	278.509	278.159	277.389	276.993	279.792	279.864	279.414	278.861	278.5	279.034	280.193	278.39	280.344	279.686	278.906	278.311	279.035	280.43	280.846	280.165	278.714
	126000	278.263	278.684	278.513	278.614	278.721	279.333	279.176	278.824	278.604	278.507	278.387	279.817	278.46	279.549	279.046	278.726	278.367	278.023	280.331	279.951	279.225	278.828	278.118	278.778	277.645	280.159	279.394	278.461	278.12	277.354	276.961	279.735	279.806	279.363	278.813	278.455	278.988	280.134	278.347	280.282	279.633	278.859	278.269	278.983	280.372	280.783	280.112	278.677
	127000	278.223	278.639	278.466	278.568	278.676	279.276	279.122	278.775	278.558	278.465	278.348	279.759	278.416	279.496	278.998	278.68	278.323	277.985	280.275	279.897	279.173	278.783	278.075	278.738	277.609	280.105	279.346	278.414	278.081	277.321	276.933	279.678	279.749	279.313	278.769	278.409	278.939	280.072	278.304	280.221	279.582	278.814	278.225	278.929	280.312	280.72	280.057	278.643
	128000	278.182	278.594	278.422	278.526	278.634	279.223	279.072	278.728	278.513	278.426	278.311	279.704	278.367	279.443	278.949	278.632	278.282	277.951	280.219	279.842	279.123	278.738	278.034	278.698	277.576	280.051	279.298	278.373	278.044	277.289	276.906	279.621	279.691	279.262	278.726	278.363	278.887	280.011	278.26	280.161	279.535	278.771	278.181	278.872	280.25	280.656	280.003	278.603
	129000	278.141	278.557	278.38	278.485	278.593	279.173	279.023	278.681	278.469	278.387	278.274	279.65	278.324	279.392	278.901	278.586	278.244	277.917	280.162	279.786	279.073	278.691	277.996	278.65	277.544	279.998	279.247	278.335	278.008	277.258	276.881	279.566	279.636	279.214	278.685	278.319	278.833	279.951	278.22	280.102	279.484	278.727	278.137	278.821	280.191	280.597	279.941	278.558
	130000	278.106	278.519	278.337	278.443	278.552	279.124	278.974	278.635	278.424	278.343	278.236	279.596	278.279	279.34	278.853	278.541	278.204	277.881	280.105	279.731	279.023	278.644	277.961	278.597	277.512	279.946	279.197	278.296	277.969	277.229	276.858	279.514	279.584	279.166	278.648	278.274	278.774	279.898	278.184	280.044	279.43	278.688	278.095	278.77	280.138	280.535	279.878	278.519
	131000	278.072	278.476	278.295	278.402	278.509	279.076	278.926	278.59	278.38	278.3	278.196	279.543	278.233	279.289	278.807	278.497	278.162	277.844	280.048	279.677	278.977	278.597	277.926	278.543	277.48	279.895	279.151	278.258	277.929	277.2	276.834	279.462	279.53	279.116	278.605	278.23	278.719	279.843	278.149	279.984	279.378	278.646	278.053	278.717	280.082	280.471	279.824	278.484
	132000	278.035	278.433	278.252	278.359	278.468	279.026	278.879	278.547	278.336	278.258	278.157	279.489	278.187	279.24	278.763	278.454	278.12	277.809	279.992	279.625	278.932	278.553	277.889	278.49	277.448	279.841	279.107	278.222	277.888	277.172	276.809	279.406	279.476	279.069	278.562	278.19	278.662	279.785	278.112	279.928	279.332	278.603	278.011	278.664	280.026	280.415	279.773	278.445
	133000	277.999	278.391	278.21	278.32	278.428	278.976	278.832	278.504	278.294	278.216	278.12	279.435	278.145	279.192	278.719	278.41	278.078	277.774	279.935	279.573	278.887	278.511	277.85	278.436	277.417	279.789	279.064	278.189	277.848	277.145	276.784	279.354	279.425	279.023	278.518	278.146	278.606	279.733	278.073	279.875	279.285	278.56	277.968	278.613	279.973	280.359	279.72	278.407
	134000	277.963	278.349	278.173	278.282	278.389	278.927	278.787	278.462	278.255	278.178	278.085	279.382	278.102	279.143	278.674	278.366	278.036	277.74	279.879	279.522	278.843	278.472	277.811	278.384	277.386	279.738	279.024	278.157	277.811	277.118	276.759	279.305	279.376	278.976	278.473	278.103	278.554	279.684	278.035	279.825	279.237	278.516	277.926	278.564	279.923	280.304	279.666	278.367
	135000	277.928	278.308	278.139	278.245	278.349	278.879	278.742	278.42	278.216	278.14	278.049	279.331	278.062	279.094	278.628	278.322	277.994	277.707	279.826	279.474	278.8	278.433	277.772	278.331	277.355	279.692	278.986	278.126	277.779	277.093	276.734	279.256	279.326	278.927	278.432	278.061	278.5	279.635	277.998	279.772	279.184	278.473	277.883	278.514	279.874	280.253	279.609	278.323
	136000	277.894	278.269	278.104	278.208	278.31	278.832	278.698	278.377	278.176	278.103	278.014	279.281	278.021	279.046	278.584	278.278	277.953	277.672	279.776	279.426	278.757	278.392	277.733	278.281	277.324	279.649	278.949	278.094	277.748	277.067	276.711	279.209	279.279	278.881	278.392	278.02	278.447	279.587	277.964	279.719	279.133	278.433	277.843	278.466	279.826	280.198	279.553	278.282
	137000	277.863	278.227	278.069	278.17	278.272	278.785	278.653	278.336	278.138	278.068	277.979	279.231	277.98	278.999	278.54	278.235	277.914	277.639	279.726	279.38	278.716	278.354	277.696	278.235	277.294	279.608	278.913	278.063	277.719	277.042	276.687	279.162	279.229	278.832	278.351	277.98	278.397	279.54	277.931	279.667	279.082	278.392	277.804	278.418	279.778	280.143	279.499	278.239
	138000	277.829	278.188	278.033	278.134	278.234	278.738	278.61	278.295	278.1	278.033	277.943	279.182	277.941	278.954	278.498	278.193	277.875	277.605	279.676	279.335	278.675	278.315	277.66	278.188	277.264	279.565	278.878	278.032	277.69	277.018	276.664	279.115	279.184	278.788	278.31	277.938	278.348	279.491	277.897	279.622	279.033	278.352	277.764	278.373	279.729	280.09	279.447	278.2
	139000	277.794	278.145	277.997	278.096	278.196	278.694	278.567	278.255	278.063	278	277.908	279.135	277.9	278.908	278.456	278.153	277.84	277.574	279.628	279.292	278.635	278.279	277.627	278.146	277.237	279.526	278.842	277.999	277.661	276.994	276.643	279.071	279.14	278.742	278.267	277.896	278.303	279.446	277.864	279.576	278.984	278.31	277.725	278.329	279.677	280.042	279.392	278.16
	140000	277.76	278.106	277.96	278.059	278.159	278.651	278.525	278.217	278.026	277.962	277.874	279.088	277.861	278.864	278.416	278.116	277.808	277.543	279.583	279.249	278.595	278.242	277.598	278.104	277.21	279.486	278.805	277.965	277.631	276.969	276.623	279.028	279.097	278.696	278.226	277.856	278.259	279.401	277.83	279.532	278.936	278.269	277.688	278.286	279.631	279.993	279.343	278.123
	141000	277.727	278.068	277.921	278.021	278.122	278.609	278.485	278.178	277.988	277.922	277.84	279.042	277.825	278.821	278.375	278.079	277.776	277.511	279.537	279.203	278.552	278.204	277.568	278.064	277.183	279.442	278.762	277.931	277.6	276.945	276.603	278.987	279.053	278.651	278.188	277.819	278.215	279.358	277.798	279.484	278.891	278.23	277.653	278.244	279.589	279.946	279.293	278.085
	142000	277.696	278.032	277.883	277.986	278.086	278.566	278.444	278.139	277.95	277.885	277.808	278.997	277.786	278.777	278.335	278.042	277.744	277.482	279.488	279.156	278.51	278.166	277.537	278.026	277.156	279.397	278.717	277.893	277.569	276.921	276.582	278.944	279.01	278.608	278.152	277.782	278.175	279.317	277.77	279.438	278.846	278.193	277.62	278.206	279.549	279.896	279.245	278.049
	143000	277.665	277.994	277.848	277.952	278.05	278.525	278.404	278.102	277.914	277.851	277.776	278.953	277.749	278.735	278.297	278.005	277.712	277.454	279.441	279.111	278.47	278.127	277.506	277.993	277.131	279.354	278.675	277.856	277.537	276.896	276.562	278.897	278.963	278.565	278.117	277.747	278.136	279.269	277.742	279.387	278.803	278.158	277.588	278.167	279.504	279.844	279.201	278.017
	144000	277.638	277.96	277.814	277.919	278.016	278.485	278.365	278.067	277.88	277.818	277.745	278.911	277.713	278.694	278.26	277.97	277.68	277.425	279.396	279.066	278.431	278.091	277.476	277.961	277.105	279.31	278.635	277.821	277.503	276.873	276.542	278.85	278.917	278.528	278.082	277.714	278.096	279.218	277.712	279.338	278.764	278.123	277.559	278.128	279.456	279.792	279.159	277.988
[truncated: 83 more columns]

## Sheet: 300
	flow-time	tem(crate1)	tem(crate10)	tem(crate100)	tem(crate101)	tem(crate102)	tem(crate103)	tem(crate104)	tem(crate105)	tem(crate106)	tem(crate107)	tem(crate108)	tem(crate109)	tem(crate11)	tem(crate110)	tem(crate111)	tem(crate112)	tem(crate113)	tem(crate114)	tem(crate115)	tem(crate116)	tem(crate117)	tem(crate118)	tem(crate119)	tem(crate12)	tem(crate120)	tem(crate121)	tem(crate122)	tem(crate123)	tem(crate124)	tem(crate125)	tem(crate126)	tem(crate13)	tem(crate14)	tem(crate15)	tem(crate16)	tem(crate17)	tem(crate18)	tem(crate19)	tem(crate2)	tem(crate20)	tem(crate21)	tem(crate22)	tem(crate23)	tem(crate24)	tem(crate25)	tem(crate26)	tem(crate27)	tem(crate28)
	0	301.15	301.15	301.15	301.15	301.15	301.15	301.15	301.15	301.15	301.15	301.15	301.15	301.15	301.15	301.15	301.15	301.15	301.15	301.15	301.15	301.15	301.15	301.15	301.15	301.15	301.15	301.15	301.15	301.15	301.15	301.15	301.15	301.15	301.15	301.15	301.15	301.15	301.15	301.15	301.15	301.15	301.15	301.15	301.15	301.15	301.15	301.15	301.15
	1.00008	301.15	301.15	301.15	301.15	301.15	301.15	301.15	301.15	301.15	301.15	301.15	301.15	301.15	301.15	301.15	301.15	301.15	301.15	301.15	301.15	301.15	301.15	301.15	301.15	301.15	301.15	301.15	301.15	301.15	301.15	301.15	301.15	301.15	301.15	301.15	301.15	301.15	301.15	301.15	301.15	301.15	301.15	301.15	301.15	301.15	301.15	301.15	301.15
	2.08008	301.15	301.15	301.15	301.15	301.15	301.15	301.15	301.15	301.15	301.15	301.15	301.15	301.15	301.15	301.15	301.15	301.15	301.15	301.15	301.15	301.15	301.15	301.15	301.15	301.15	301.15	301.15	301.15	301.15	301.15	301.15	301.15	301.15	301.15	301.15	301.15	301.15	301.15	301.15	301.15	301.15	301.15	301.15	301.15	301.15	301.15	301.15	301.15
	3.16008	301.15	301.15	301.15	301.15	301.15	301.15	301.15	301.15	301.15	301.15	301.15	301.15	301.15	301.15	301.15	301.15	301.15	301.15	301.15	301.15	301.15	301.15	301.15	301.15	301.15	301.15	301.15	301.15	301.15	301.15	301.15	301.15	301.15	301.15	301.15	301.15	301.15	301.15	301.15	301.15	301.15	301.15	301.15	301.15	301.15	301.15	301.15	301.15
	4.06008	301.15	301.15	301.15	301.15	301.15	301.15	301.15	301.15	301.15	301.15	301.15	301.15	301.15	301.15	301.15	301.15	301.15	301.15	301.15	301.15	301.15	301.15	301.15	301.15	301.15	301.15	301.15	301.15	301.15	301.15	301.15	301.15	301.15	301.15	301.15	301.15	301.15	301.15	301.15	301.15	301.15	301.15	301.15	301.15	301.15	301.15	301.149	301.15
	5.14008	301.15	301.15	301.15	301.15	301.15	301.15	301.15	301.15	301.15	301.15	301.15	301.15	301.15	301.15	301.15	301.15	301.15	301.15	301.15	301.15	301.15	301.15	301.15	301.15	301.15	301.15	301.15	301.15	301.15	301.15	301.15	301.15	301.15	301.15	301.15	301.15	301.15	301.15	301.15	301.15	301.149	301.15	301.15	301.15	301.15	301.15	301.149	301.15
	6.04008	301.15	301.149	301.15	301.15	301.15	301.15	301.15	301.15	301.15	301.15	301.15	301.15	301.15	301.15	301.15	301.15	301.15	301.15	301.15	301.15	301.15	301.15	301.15	301.15	301.15	301.15	301.15	301.15	301.15	301.15	301.15	301.15	301.15	301.149	301.149	301.15	301.15	301.15	301.15	301.15	301.149	301.149	301.15	301.15	301.15	301.149	301.149	301.149
	7.12008	301.15	301.149	301.15	301.15	301.15	301.15	301.15	301.15	301.15	301.15	301.15	301.15	301.15	301.15	301.15	301.15	301.15	301.15	301.15	301.15	301.15	301.15	301.15	301.15	301.15	301.15	301.15	301.15	301.15	301.15	301.15	301.15	301.15	301.149	301.149	301.15	301.15	301.15	301.15	301.149	301.149	301.149	301.149	301.15	301.15	301.149	301.149	301.149
	8.02008	301.15	301.149	301.15	301.15	301.15	301.15	301.15	301.15	301.15	301.15	301.15	301.15	301.149	301.15	301.15	301.15	301.15	301.15	301.15	301.15	301.15	301.15	301.15	301.149	301.15	301.15	301.15	301.15	301.15	301.15	301.15	301.15	301.149	301.149	301.149	301.149	301.149	301.15	301.149	301.149	301.149	301.149	301.149	301.149	301.15	301.149	301.148	301.148
	9.10008	301.15	301.149	301.15	301.15	301.15	301.15	301.15	301.15	301.15	301.15	301.15	301.15	301.149	301.15	301.15	301.15	301.15	301.15	301.15	301.15	301.15	301.15	301.15	301.149	301.15	301.15	301.15	301.15	301.15	301.15	301.15	301.15	301.149	301.149	301.149	301.149	301.149	301.15	301.149	301.149	301.148	301.149	301.149	301.149	301.15	301.149	301.148	301.148
	10.0001	301.15	301.149	301.15	301.15	301.15	301.15	301.15	301.15	301.15	301.15	301.15	301.15	301.149	301.15	301.15	301.15	301.15	301.15	301.15	301.15	301.15	301.15	301.15	301.149	301.15	301.15	301.15	301.15	301.15	301.15	301.15	301.15	301.149	301.148	301.148	301.149	301.149	301.15	301.149	301.149	301.148	301.148	301.149	301.149	301.15	301.149	301.148	301.148
	11.8001	301.149	301.148	301.15	301.15	301.15	301.15	301.15	301.15	301.15	301.15	301.15	301.15	301.149	301.15	301.15	301.15	301.15	301.15	301.15	301.15	301.15	301.15	301.15	301.149	301.15	301.15	301.15	301.15	301.15	301.15	301.15	301.15	301.149	301.148	301.148	301.149	301.149	301.15	301.149	301.149	301.148	301.148	301.148	301.149	301.15	301.149	301.148	301.147
	13.6001	301.149	301.148	301.15	301.15	301.15	301.15	301.15	301.15	301.15	301.15	301.15	301.15	301.148	301.15	301.15	301.15	301.15	301.15	301.15	301.15	301.15	301.15	301.15	301.148	301.15	301.15	301.149	301.149	301.149	301.149	301.149	301.15	301.149	301.148	301.148	301.148	301.148	301.15	301.148	301.149	301.148	301.147	301.148	301.149	301.15	301.149	301.148	301.146
	15.4001	301.149	301.148	301.15	301.149	301.149	301.15	301.15	301.15	301.149	301.149	301.149	301.15	301.148	301.15	301.15	301.149	301.149	301.149	301.15	301.15	301.15	301.149	301.149	301.148	301.149	301.149	301.149	301.149	301.149	301.149	301.149	301.15	301.149	301.148	301.148	301.147	301.148	301.15	301.148	301.149	301.148	301.147	301.147	301.148	301.149	301.149	301.148	301.146
	17.2001	301.149	301.148	301.149	301.149	301.149	301.149	301.149	301.149	301.149	301.149	301.149	301.15	301.147	301.149	301.149	301.149	301.149	301.149	301.15	301.149	301.149	301.149	301.149	301.147	301.149	301.149	301.149	301.148	301.148	301.148	301.148	301.149	301.149	301.148	301.147	301.147	301.148	301.149	301.148	301.149	301.148	301.146	301.147	301.148	301.149	301.149	301.147	301.145
	19.0001	301.148	301.147	301.149	301.149	301.149	301.149	301.149	301.149	301.149	301.149	301.149	301.149	301.146	301.149	301.149	301.149	301.149	301.149	301.149	301.149	301.149	301.149	301.149	301.147	301.148	301.149	301.148	301.148	301.147	301.147	301.147	301.149	301.149	301.148	301.147	301.146	301.148	301.149	301.147	301.149	301.147	301.146	301.146	301.148	301.149	301.149	301.147	301.144
	20.8001	301.148	301.147	301.149	301.148	301.148	301.149	301.149	301.149	301.149	301.148	301.148	301.149	301.146	301.149	301.149	301.148	301.148	301.148	301.149	301.149	301.149	301.148	301.148	301.147	301.148	301.149	301.148	301.147	301.147	301.147	301.146	301.149	301.148	301.147	301.146	301.146	301.147	301.149	301.147	301.149	301.147	301.145	301.146	301.147	301.149	301.149	301.147	301.144
	22.6001	301.147	301.146	301.148	301.148	301.147	301.149	301.149	301.148	301.148	301.148	301.147	301.149	301.145	301.149	301.148	301.148	301.148	301.147	301.149	301.149	301.148	301.148	301.148	301.146	301.147	301.148	301.148	301.147	301.146	301.146	301.145	301.149	301.148	301.147	301.146	301.145	301.147	301.149	301.147	301.148	301.147	301.145	301.145	301.147	301.149	301.148	301.147	301.143
	24.4001	301.147	301.146	301.148	301.147	301.147	301.148	301.148	301.148	301.148	301.147	301.147	301.148	301.145	301.148	301.148	301.148	301.147	301.146	301.149	301.148	301.148	301.147	301.147	301.146	301.146	301.148	301.147	301.147	301.145	301.145	301.144	301.149	301.148	301.146	301.145	301.145	301.146	301.149	301.146	301.148	301.146	301.144	301.145	301.147	301.149	301.148	301.146	301.142
	26.2001	301.146	301.145	301.147	301.147	301.146	301.148	301.148	301.148	301.147	301.147	301.146	301.148	301.144	301.148	301.148	301.147	301.147	301.146	301.148	301.148	301.148	301.147	301.146	301.145	301.145	301.148	301.147	301.146	301.145	301.144	301.142	301.148	301.147	301.146	301.145	301.144	301.146	301.148	301.145	301.148	301.146	301.143	301.144	301.146	301.148	301.148	301.146	301.141
	28.0001	301.146	301.145	301.147	301.146	301.145	301.148	301.148	301.147	301.147	301.146	301.145	301.148	301.143	301.148	301.147	301.147	301.146	301.145	301.148	301.148	301.147	301.146	301.146	301.145	301.145	301.147	301.147	301.146	301.144	301.143	301.141	301.148	301.147	301.145	301.144	301.143	301.145	301.148	301.145	301.147	301.145	301.143	301.143	301.146	301.148	301.148	301.145	301.14
	29.8001	301.145	301.144	301.146	301.146	301.145	301.147	301.147	301.147	301.146	301.146	301.145	301.148	301.143	301.148	301.147	301.146	301.146	301.144	301.148	301.148	301.147	301.146	301.145	301.144	301.144	301.147	301.147	301.145	301.143	301.142	301.14	301.147	301.146	301.145	301.143	301.143	301.145	301.147	301.144	301.147	301.145	301.142	301.142	301.145	301.148	301.147	301.145	301.139
	31.6001	301.144	301.143	301.146	301.145	301.144	301.147	301.147	301.146	301.146	301.145	301.144	301.147	301.142	301.147	301.147	301.146	301.145	301.144	301.148	301.147	301.146	301.145	301.145	301.143	301.143	301.147	301.146	301.144	301.142	301.141	301.139	301.147	301.146	301.144	301.142	301.142	301.144	301.147	301.143	301.147	301.144	301.141	301.142	301.145	301.147	301.147	301.144	301.138
	33.4001	301.143	301.142	301.145	301.144	301.144	301.147	301.147	301.146	301.145	301.144	301.143	301.147	301.141	301.147	301.146	301.145	301.144	301.143	301.147	301.147	301.146	301.145	301.144	301.143	301.143	301.147	301.146	301.143	301.141	301.14	301.138	301.146	301.145	301.143	301.141	301.141	301.144	301.147	301.142	301.146	301.144	301.139	301.141	301.144	301.147	301.147	301.144	301.137
	35.2001	301.142	301.141	301.145	301.144	301.143	301.146	301.146	301.146	301.145	301.144	301.143	301.147	301.141	301.147	301.146	301.145	301.144	301.142	301.147	301.147	301.146	301.144	301.143	301.142	301.142	301.146	301.146	301.143	301.14	301.139	301.137	301.146	301.145	301.143	301.14	301.141	301.143	301.146	301.141	301.146	301.143	301.138	301.14	301.144	301.146	301.146	301.143	301.135
	37.0001	301.141	301.14	301.144	301.143	301.142	301.146	301.146	301.145	301.144	301.143	301.142	301.147	301.14	301.146	301.146	301.144	301.143	301.142	301.147	301.146	301.145	301.144	301.143	301.142	301.141	301.146	301.145	301.142	301.139	301.137	301.136	301.145	301.144	301.142	301.139	301.14	301.143	301.145	301.14	301.145	301.142	301.137	301.139	301.143	301.145	301.145	301.142	301.134
	38.8001	301.141	301.139	301.143	301.143	301.142	301.146	301.145	301.145	301.144	301.143	301.142	301.146	301.139	301.146	301.145	301.143	301.143	301.141	301.146	301.146	301.145	301.143	301.142	301.141	301.14	301.146	301.145	301.141	301.138	301.136	301.134	301.145	301.144	301.141	301.138	301.139	301.142	301.145	301.139	301.145	301.142	301.136	301.139	301.142	301.145	301.145	301.142	301.133
	40.6001	301.14	301.138	301.143	301.142	301.141	301.145	301.145	301.144	301.143	301.142	301.141	301.146	301.138	301.145	301.144	301.143	301.142	301.14	301.146	301.146	301.144	301.143	301.141	301.14	301.14	301.145	301.144	301.14	301.137	301.135	301.133	301.144	301.143	301.141	301.137	301.138	301.141	301.144	301.139	301.144	301.141	301.135	301.138	301.142	301.144	301.144	301.141	301.132
	42.4001	301.139	301.137	301.142	301.142	301.141	301.145	301.144	301.143	301.142	301.142	301.14	301.145	301.137	301.145	301.144	301.142	301.141	301.14	301.146	301.145	301.144	301.142	301.14	301.139	301.139	301.144	301.143	301.139	301.136	301.134	301.131	301.143	301.143	301.14	301.136	301.137	301.14	301.144	301.138	301.144	301.14	301.134	301.136	301.141	301.144	301.144	301.14	301.13
	44.2001	301.138	301.137	301.142	301.141	301.14	301.144	301.144	301.143	301.142	301.141	301.14	301.145	301.136	301.144	301.143	301.142	301.14	301.139	301.145	301.145	301.143	301.141	301.139	301.138	301.138	301.144	301.143	301.139	301.135	301.132	301.13	301.143	301.142	301.139	301.135	301.136	301.139	301.143	301.137	301.143	301.139	301.133	301.135	301.14	301.143	301.143	301.139	301.129
	46.0001	301.137	301.136	301.141	301.14	301.139	301.144	301.143	301.142	301.141	301.14	301.139	301.144	301.135	301.144	301.143	301.141	301.14	301.138	301.145	301.144	301.142	301.141	301.139	301.137	301.137	301.143	301.142	301.138	301.134	301.131	301.128	301.142	301.142	301.138	301.134	301.134	301.138	301.143	301.136	301.143	301.139	301.132	301.134	301.139	301.143	301.143	301.138	301.128
	47.8001	301.136	301.135	301.141	301.14	301.138	301.143	301.143	301.142	301.141	301.139	301.138	301.144	301.134	301.143	301.142	301.14	301.139	301.137	301.144	301.143	301.142	301.14	301.138	301.136	301.136	301.143	301.141	301.137	301.133	301.129	301.127	301.142	301.141	301.138	301.134	301.133	301.137	301.142	301.135	301.142	301.138	301.131	301.133	301.138	301.142	301.142	301.137	301.127
	49.6001	301.135	301.134	301.14	301.139	301.137	301.143	301.142	301.141	301.14	301.139	301.137	301.143	301.133	301.143	301.142	301.14	301.138	301.136	301.144	301.143	301.141	301.139	301.137	301.135	301.135	301.142	301.141	301.136	301.132	301.128	301.125	301.141	301.141	301.137	301.133	301.132	301.137	301.142	301.134	301.141	301.137	301.13	301.132	301.138	301.142	301.141	301.136	301.126
	51.4001	301.134	301.133	301.139	301.138	301.137	301.142	301.142	301.141	301.139	301.138	301.136	301.143	301.132	301.142	301.141	301.139	301.137	301.135	301.143	301.142	301.141	301.139	301.136	301.135	301.134	301.141	301.14	301.135	301.131	301.127	301.124	301.141	301.14	301.136	301.132	301.132	301.136	301.141	301.133	301.14	301.136	301.129	301.131	301.137	301.141	301.14	301.135	301.125
	53.2001	301.133	301.133	301.138	301.137	301.136	301.142	301.141	301.14	301.139	301.137	301.135	301.142	301.131	301.142	301.14	301.138	301.136	301.134	301.143	301.142	301.14	301.138	301.135	301.134	301.133	301.141	301.139	301.134	301.129	301.125	301.122	301.14	301.139	301.135	301.131	301.131	301.135	301.14	301.132	301.14	301.135	301.129	301.13	301.136	301.14	301.139	301.134	301.124
	55.0001	301.132	301.132	301.138	301.136	301.135	301.141	301.14	301.139	301.138	301.136	301.134	301.142	301.13	301.141	301.14	301.138	301.135	301.133	301.142	301.141	301.14	301.137	301.134	301.133	301.132	301.14	301.139	301.134	301.128	301.124	301.12	301.139	301.138	301.134	301.131	301.13	301.134	301.14	301.131	301.139	301.134	301.128	301.129	301.135	301.14	301.138	301.133	301.123
	56.8001	301.131	301.131	301.137	301.136	301.134	301.141	301.14	301.139	301.137	301.135	301.133	301.141	301.129	301.14	301.139	301.137	301.134	301.132	301.142	301.141	301.139	301.136	301.133	301.132	301.131	301.139	301.138	301.133	301.127	301.122	301.119	301.139	301.137	301.133	301.13	301.129	301.133	301.139	301.129	301.137	301.133	301.127	301.128	301.134	301.139	301.137	301.132	301.122
	58.6001	301.129	301.13	301.136	301.135	301.133	301.14	301.139	301.138	301.136	301.134	301.132	301.141	301.128	301.14	301.138	301.136	301.134	301.131	301.141	301.14	301.138	301.136	301.132	301.131	301.13	301.139	301.137	301.131	301.126	301.121	301.117	301.138	301.136	301.132	301.129	301.128	301.132	301.138	301.128	301.136	301.132	301.126	301.127	301.133	301.138	301.136	301.131	301.121
	60.4001	301.128	301.13	301.136	301.134	301.132	301.139	301.139	301.137	301.136	301.134	301.131	301.14	301.127	301.139	301.138	301.136	301.133	301.13	301.14	301.14	301.138	301.135	301.131	301.13	301.129	301.138	301.136	301.13	301.124	301.119	301.115	301.137	301.135	301.131	301.128	301.127	301.131	301.137	301.126	301.135	301.131	301.125	301.126	301.133	301.137	301.135	301.13	301.12
	62.2001	301.126	301.129	301.135	301.133	301.131	301.139	301.138	301.137	301.135	301.133	301.13	301.139	301.127	301.139	301.137	301.135	301.132	301.129	301.14	301.139	301.137	301.134	301.13	301.129	301.127	301.137	301.135	301.129	301.123	301.117	301.114	301.136	301.134	301.13	301.127	301.126	301.131	301.137	301.125	301.134	301.13	301.124	301.125	301.132	301.137	301.134	301.129	301.119
	64.0001	301.125	301.128	301.134	301.133	301.13	301.138	301.137	301.136	301.134	301.132	301.129	301.139	301.126	301.138	301.136	301.134	301.131	301.128	301.139	301.139	301.136	301.133	301.129	301.128	301.126	301.136	301.134	301.128	301.121	301.116	301.112	301.135	301.133	301.129	301.126	301.125	301.13	301.136	301.123	301.133	301.129	301.123	301.124	301.131	301.136	301.133	301.128	301.118
	65.8001	301.124	301.127	301.133	301.132	301.129	301.137	301.137	301.135	301.133	301.131	301.128	301.138	301.125	301.137	301.136	301.133	301.13	301.127	301.139	301.138	301.136	301.133	301.128	301.127	301.125	301.136	301.133	301.126	301.12	301.114	301.11	301.134	301.132	301.128	301.125	301.124	301.129	301.135	301.122	301.132	301.128	301.122	301.123	301.13	301.135	301.132	301.127	301.117
	67.6001	301.122	301.125	301.133	301.131	301.128	301.137	301.136	301.134	301.133	301.13	301.127	301.138	301.124	301.137	301.135	301.132	301.129	301.126	301.138	301.137	301.135	301.132	301.127	301.126	301.124	301.135	301.132	301.125	301.118	301.112	301.108	301.133	301.131	301.127	301.124	301.123	301.128	301.134	301.121	301.131	301.127	301.121	301.122	301.129	301.134	301.131	301.126	301.116
	69.4001	301.121	301.124	301.132	301.13	301.127	301.136	301.135	301.134	301.132	301.129	301.127	301.137	301.123	301.136	301.134	301.132	301.128	301.125	301.138	301.137	301.134	301.131	301.126	301.126	301.123	301.134	301.132	301.124	301.117	301.11	301.107	301.132	301.13	301.125	301.123	301.122	301.127	301.133	301.119	301.13	301.125	301.12	301.121	301.128	301.133	301.13	301.124	301.115
	71.2001	301.119	301.123	301.131	301.129	301.126	301.135	301.134	301.133	301.131	301.128	301.126	301.136	301.122	301.135	301.133	301.131	301.127	301.124	301.137	301.136	301.133	301.129	301.125	301.125	301.122	301.133	301.131	301.123	301.115	301.109	301.105	301.131	301.128	301.124	301.122	301.121	301.126	301.132	301.118	301.129	301.124	301.119	301.12	301.127	301.133	301.129	301.123	301.114
	73.0001	301.117	301.121	301.131	301.129	301.126	301.135	301.134	301.132	301.13	301.128	301.125	301.136	301.121	301.134	301.132	301.13	301.126	301.123	301.136	301.135	301.133	301.129	301.124	301.124	301.121	301.132	301.13	301.122	301.113	301.107	301.103	301.13	301.127	301.123	301.12	301.12	301.125	301.131	301.116	301.127	301.122	301.117	301.119	301.126	301.132	301.128	301.121	301.112
	74.8001	301.116	301.12	301.13	301.128	301.125	301.134	301.133	301.131	301.129	301.127	301.124	301.135	301.12	301.134	301.131	301.129	301.125	301.122	301.136	301.135	301.132	301.128	301.123	301.122	301.12	301.132	301.129	301.12	301.112	301.105	301.101	301.129	301.126	301.121	301.119	301.119	301.124	301.13	301.114	301.126	301.121	301.116	301.117	301.125	301.131	301.127	301.12	301.11
	76.6001	301.114	301.119	301.129	301.127	301.124	301.133	301.132	301.13	301.129	301.126	301.122	301.134	301.119	301.133	301.131	301.128	301.124	301.121	301.135	301.134	301.131	301.127	301.122	301.121	301.118	301.131	301.128	301.119	301.111	301.103	301.099	301.129	301.125	301.12	301.118	301.117	301.122	301.13	301.113	301.125	301.119	301.114	301.116	301.123	301.13	301.126	301.118	301.108
	78.4001	301.113	301.118	301.128	301.126	301.123	301.133	301.131	301.13	301.128	301.125	301.121	301.134	301.117	301.132	301.13	301.127	301.123	301.119	301.134	301.133	301.13	301.126	301.121	301.12	301.117	301.13	301.127	301.118	301.109	301.101	301.097	301.128	301.124	301.119	301.116	301.116	301.121	301.129	301.111	301.124	301.118	301.113	301.114	301.122	301.13	301.125	301.117	301.107
	80.2001	301.112	301.117	301.127	301.125	301.122	301.132	301.131	301.129	301.127	301.124	301.12	301.133	301.116	301.131	301.129	301.126	301.122	301.118	301.134	301.133	301.129	301.125	301.119	301.118	301.116	301.129	301.126	301.117	301.108	301.1	301.095	301.127	301.123	301.118	301.115	301.115	301.12	301.128	301.11	301.123	301.117	301.112	301.113	301.12	301.129	301.124	301.116	301.105
	82.0001	301.11	301.115	301.126	301.124	301.12	301.131	301.13	301.128	301.126	301.123	301.119	301.132	301.115	301.131	301.128	301.125	301.121	301.117	301.133	301.132	301.129	301.124	301.118	301.117	301.115	301.127	301.125	301.116	301.106	301.098	301.094	301.126	301.122	301.116	301.114	301.114	301.118	301.127	301.108	301.122	301.116	301.11	301.112	301.119	301.128	301.123	301.115	301.104
	83.8001	301.109	301.114	301.126	301.123	301.119	301.131	301.129	301.127	301.125	301.122	301.118	301.132	301.114	301.13	301.127	301.124	301.12	301.116	301.132	301.131	301.128	301.123	301.117	301.115	301.114	301.127	301.124	301.115	301.105	301.096	301.092	301.125	301.121	301.115	301.113	301.112	301.117	301.126	301.107	301.121	301.115	301.109	301.111	301.117	301.127	301.123	301.114	301.102
	85.6001	301.107	301.113	301.125	301.122	301.118	301.13	301.128	301.126	301.124	301.121	301.117	301.131	301.113	301.129	301.126	301.123	301.119	301.115	301.132	301.13	301.127	301.122	301.116	301.114	301.112	301.126	301.123	301.114	301.103	301.095	301.09	301.124	301.12	301.114	301.111	301.111	301.115	301.125	301.106	301.121	301.114	301.108	301.109	301.116	301.126	301.122	301.113	301.101
	87.4001	301.106	301.112	301.124	301.121	301.117	301.129	301.127	301.125	301.124	301.12	301.116	301.13	301.112	301.128	301.126	301.123	301.118	301.114	301.131	301.13	301.126	301.121	301.115	301.113	301.111	301.125	301.122	301.113	301.102	301.093	301.088	301.123	301.12	301.113	301.11	301.11	301.114	301.125	301.104	301.12	301.113	301.107	301.108	301.115	301.126	301.121	301.112	301.1
	89.2001	301.104	301.111	301.123	301.121	301.116	301.128	301.127	301.125	301.123	301.119	301.115	301.13	301.111	301.128	301.125	301.122	301.117	301.113	301.13	301.129	301.125	301.12	301.114	301.111	301.11	301.124	301.121	301.111	301.1	301.091	301.086	301.122	301.118	301.111	301.109	301.109	301.112	301.123	301.102	301.118	301.111	301.105	301.107	301.113	301.124	301.12	301.111	301.099
	91.0001	301.102	301.11	301.122	301.12	301.115	301.127	301.126	301.124	301.122	301.119	301.114	301.129	301.11	301.127	301.124	301.121	301.116	301.112	301.13	301.128	301.125	301.119	301.113	301.11	301.109	301.123	301.12	301.11	301.099	301.089	301.084	301.12	301.116	301.109	301.107	301.108	301.111	301.122	301.099	301.117	301.109	301.104	301.106	301.112	301.123	301.119	301.11	301.097
	92.8001	301.099	301.108	301.121	301.119	301.114	301.126	301.125	301.123	301.121	301.118	301.113	301.128	301.109	301.126	301.123	301.12	301.115	301.111	301.129	301.127	301.124	301.118	301.112	301.109	301.108	301.122	301.119	301.109	301.098	301.088	301.083	301.119	301.115	301.108	301.106	301.107	301.11	301.12	301.097	301.115	301.108	301.102	301.105	301.111	301.121	301.117	301.108	301.096
	94.6001	301.097	301.107	301.121	301.118	301.113	301.125	301.124	301.122	301.12	301.116	301.112	301.127	301.108	301.125	301.122	301.119	301.114	301.109	301.128	301.126	301.123	301.117	301.111	301.108	301.106	301.12	301.117	301.107	301.096	301.086	301.081	301.117	301.113	301.107	301.105	301.106	301.109	301.118	301.094	301.114	301.106	301.101	301.104	301.11	301.12	301.116	301.107	301.095
	96.4001	301.094	301.105	301.12	301.117	301.112	301.124	301.123	301.121	301.119	301.115	301.11	301.126	301.106	301.124	301.122	301.118	301.113	301.108	301.127	301.125	301.122	301.117	301.11	301.107	301.105	301.119	301.116	301.106	301.095	301.085	301.079	301.115	301.111	301.105	301.104	301.105	301.108	301.117	301.092	301.113	301.104	301.099	301.103	301.11	301.118	301.115	301.105	301.093
	98.2001	301.092	301.104	301.119	301.116	301.111	301.123	301.122	301.121	301.119	301.114	301.109	301.124	301.105	301.123	301.121	301.117	301.112	301.107	301.125	301.124	301.121	301.116	301.109	301.106	301.104	301.117	301.114	301.105	301.094	301.083	301.077	301.114	301.11	301.103	301.102	301.103	301.107	301.115	301.089	301.111	301.103	301.098	301.101	301.109	301.117	301.113	301.104	301.092
	100	301.089	301.102	301.118	301.115	301.11	301.121	301.121	301.12	301.118	301.113	301.108	301.123	301.104	301.122	301.12	301.117	301.111	301.106	301.124	301.123	301.12	301.115	301.108	301.105	301.103	301.116	301.113	301.104	301.092	301.082	301.076	301.112	301.108	301.102	301.1	301.102	301.106	301.114	301.087	301.11	301.101	301.096	301.1	301.108	301.115	301.112	301.102	301.09
	118	301.074	301.095	301.114	301.11	301.104	301.114	301.114	301.114	301.114	301.109	301.103	301.115	301.098	301.115	301.114	301.112	301.107	301.1	301.117	301.116	301.115	301.11	301.104	301.099	301.097	301.106	301.104	301.096	301.085	301.074	301.067	301.103	301.1	301.094	301.093	301.097	301.101	301.104	301.072	301.101	301.093	301.089	301.095	301.103	301.106	301.103	301.094	301.083
	136	301.046	301.085	301.104	301.102	301.095	301.101	301.101	301.103	301.104	301.1	301.093	301.103	301.088	301.103	301.103	301.103	301.099	301.091	301.104	301.104	301.103	301.102	301.095	301.09	301.087	301.089	301.088	301.08	301.071	301.061	301.052	301.086	301.085	301.082	301.082	301.087	301.093	301.088	301.048	301.086	301.081	301.078	301.085	301.094	301.089	301.089	301.082	301.073
	154	301.02	301.074	301.095	301.093	301.086	301.089	301.09	301.093	301.094	301.091	301.084	301.091	301.079	301.092	301.092	301.093	301.089	301.081	301.092	301.093	301.092	301.091	301.086	301.081	301.077	301.073	301.073	301.065	301.058	301.048	301.037	301.069	301.07	301.069	301.072	301.078	301.084	301.072	301.023	301.072	301.068	301.068	301.076	301.086	301.073	301.074	301.069	301.062
	172	300.997	301.061	301.087	301.084	301.078	301.077	301.08	301.083	301.086	301.082	301.075	301.08	301.07	301.082	301.082	301.084	301.08	301.072	301.081	301.084	301.083	301.082	301.077	301.073	301.067	301.054	301.061	301.053	301.044	301.036	301.023	301.055	301.056	301.055	301.059	301.068	301.076	301.058	301	301.058	301.054	301.056	301.067	301.077	301.059	301.059	301.055	301.051
	190	300.978	301.047	301.079	301.077	301.07	301.065	301.069	301.075	301.078	301.075	301.066	301.069	301.059	301.072	301.074	301.076	301.073	301.063	301.07	301.075	301.074	301.074	301.069	301.064	301.058	301.036	301.05	301.04	301.033	301.024	301.009	301.043	301.043	301.041	301.046	301.058	301.067	301.047	300.981	301.044	301.04	301.043	301.057	301.068	301.047	301.044	301.04	301.039
	208	300.963	301.034	301.071	301.069	301.062	301.054	301.061	301.068	301.07	301.067	301.059	301.059	301.048	301.064	301.067	301.069	301.066	301.055	301.06	301.067	301.067	301.068	301.062	301.055	301.051	301.022	301.038	301.029	301.023	301.011	300.996	301.033	301.03	301.028	301.033	301.047	301.058	301.035	300.965	301.031	301.026	301.03	301.047	301.059	301.033	301.03	301.025	301.025
	226	300.951	301.02	301.062	301.061	301.054	301.045	301.053	301.061	301.063	301.06	301.051	301.05	301.036	301.057	301.06	301.062	301.059	301.048	301.051	301.06	301.061	301.061	301.056	301.045	301.043	301.01	301.027	301.018	301.014	301.001	300.985	301.021	301.018	301.013	301.019	301.035	301.048	301.024	300.951	301.017	301.01	301.016	301.035	301.049	301.022	301.014	301.009	301.011
	244	300.938	301.007	301.054	301.052	301.045	301.037	301.045	301.053	301.055	301.051	301.043	301.042	301.024	301.049	301.053	301.055	301.051	301.04	301.043	301.052	301.054	301.054	301.048	301.034	301.036	300.999	301.015	301.008	301.004	300.99	300.974	301.011	301.006	300.999	301.006	301.023	301.038	301.014	300.938	301.004	300.995	301.001	301.023	301.038	301.012	300.999	300.991	300.995
	262	300.926	300.994	301.046	301.043	301.036	301.029	301.038	301.046	301.048	301.043	301.034	301.034	301.012	301.042	301.047	301.048	301.043	301.032	301.035	301.044	301.046	301.047	301.04	301.023	301.028	300.988	301.001	300.994	300.993	300.978	300.964	301.004	300.996	300.986	300.991	301.011	301.027	301.006	300.925	300.993	300.98	300.985	301.01	301.028	301.003	300.986	300.973	300.978
	280	300.914	300.98	301.039	301.035	301.026	301.021	301.03	301.038	301.04	301.035	301.025	301.026	300.999	301.034	301.038	301.041	301.036	301.024	301.027	301.035	301.037	301.04	301.033	301.012	301.021	300.977	300.985	300.978	300.982	300.966	300.954	300.996	300.985	300.973	300.976	300.999	301.016	300.999	300.911	300.981	300.966	300.97	300.998	301.017	300.995	300.974	300.958	300.961
	298	300.902	300.967	301.031	301.027	301.018	301.014	301.022	301.03	301.033	301.028	301.018	301.019	300.987	301.025	301.029	301.033	301.028	301.017	301.019	301.025	301.028	301.032	301.025	301.001	301.013	300.965	300.968	300.962	300.968	300.953	300.944	300.988	300.974	300.961	300.962	300.986	301.005	300.991	300.897	300.971	300.953	300.954	300.986	301.006	300.986	300.962	300.943	300.945
	316	300.889	300.956	301.024	301.019	301.009	301.007	301.014	301.022	301.025	301.02	301.01	301.012	300.974	301.016	301.02	301.025	301.02	301.009	301.012	301.016	301.018	301.023	301.017	300.99	301.004	300.955	300.952	300.946	300.953	300.94	300.933	300.98	300.965	300.949	300.95	300.974	300.994	300.983	300.883	300.961	300.94	300.94	300.974	300.995	300.978	300.952	300.928	300.93
	334	300.877	300.946	301.016	301.011	301.001	301	301.006	301.015	301.018	301.012	301.001	301.005	300.962	301.009	301.012	301.018	301.013	301	301.005	301.007	301.009	301.014	301.009	300.978	300.995	300.945	300.936	300.932	300.937	300.926	300.92	300.972	300.955	300.938	300.938	300.962	300.982	300.975	300.87	300.952	300.928	300.926	300.961	300.982	300.97	300.944	300.914	300.914
	352	300.866	300.935	301.008	301.002	300.992	300.992	300.999	301.007	301.01	301.004	300.992	300.997	300.95	301.001	301.004	301.01	301.005	300.991	300.998	300.999	301.001	301.007	301.001	300.967	300.986	300.935	300.924	300.917	300.924	300.914	300.906	300.964	300.947	300.927	300.926	300.95	300.97	300.967	300.857	300.943	300.917	300.913	300.948	300.97	300.963	300.936	300.903	300.899
	370	300.855	300.925	300.999	300.993	300.982	300.985	300.992	301	301.002	300.996	300.982	300.99	300.939	300.993	300.997	301.003	300.998	300.982	300.99	300.991	300.992	301	300.994	300.955	300.977	300.925	300.911	300.903	300.912	300.902	300.891	300.956	300.94	300.917	300.915	300.939	300.958	300.959	300.846	300.936	300.907	300.9	300.937	300.958	300.955	300.928	300.893	300.884
	388	300.844	300.915	300.99	300.984	300.972	300.977	300.984	300.992	300.993	300.987	300.972	300.982	300.929	300.986	300.99	300.995	300.99	300.972	300.982	300.983	300.985	300.993	300.986	300.944	300.967	300.915	300.9	300.889	300.9	300.888	300.877	300.948	300.932	300.907	300.904	300.929	300.947	300.951	300.835	300.929	300.898	300.888	300.926	300.946	300.946	300.921	300.884	300.87
	406	300.832	300.906	300.981	300.975	300.961	300.969	300.976	300.983	300.985	300.978	300.962	300.975	300.919	300.978	300.982	300.987	300.981	300.961	300.975	300.976	300.977	300.985	300.976	300.933	300.956	300.906	300.89	300.876	300.888	300.873	300.861	300.941	300.925	300.898	300.894	300.919	300.936	300.943	300.824	300.922	300.888	300.877	300.916	300.935	300.938	300.914	300.874	300.856
	424	300.821	300.896	300.972	300.965	300.951	300.961	300.968	300.975	300.976	300.968	300.951	300.967	300.908	300.971	300.975	300.978	300.971	300.95	300.967	300.968	300.969	300.976	300.967	300.92	300.946	300.897	300.88	300.862	300.872	300.857	300.844	300.932	300.916	300.888	300.883	300.909	300.924	300.934	300.812	300.914	300.879	300.865	300.906	300.924	300.929	300.907	300.866	300.842
	442	300.808	300.886	300.962	300.955	300.94	300.953	300.959	300.966	300.967	300.959	300.941	300.959	300.897	300.963	300.967	300.969	300.961	300.939	300.96	300.96	300.961	300.967	300.958	300.909	300.934	300.887	300.87	300.847	300.858	300.841	300.826	300.923	300.907	300.877	300.872	300.899	300.913	300.925	300.799	300.905	300.869	300.853	300.896	300.912	300.92	300.899	300.856	300.829
	460	300.795	300.877	300.953	300.945	300.93	300.945	300.951	300.957	300.958	300.948	300.93	300.952	300.887	300.955	300.959	300.96	300.951	300.927	300.953	300.952	300.953	300.958	300.948	300.898	300.922	300.878	300.86	300.835	300.843	300.825	300.807	300.914	300.898	300.867	300.862	300.888	300.901	300.916	300.787	300.897	300.86	300.842	300.884	300.902	300.911	300.891	300.846	300.816
	478	300.78	300.868	300.943	300.936	300.919	300.937	300.942	300.948	300.948	300.938	300.918	300.944	300.877	300.947	300.95	300.951	300.941	300.916	300.946	300.944	300.945	300.949	300.937	300.886	300.91	300.869	300.851	300.823	300.828	300.807	300.788	300.904	300.889	300.859	300.853	300.877	300.891	300.906	300.774	300.888	300.852	300.832	300.872	300.892	300.901	300.883	300.838	300.804
	496	300.765	300.86	300.934	300.926	300.908	300.929	300.935	300.94	300.939	300.929	300.907	300.936	300.867	300.939	300.941	300.942	300.931	300.904	300.939	300.936	300.936	300.94	300.927	300.874	300.897	300.86	300.841	300.812	300.813	300.789	300.769	300.894	300.88	300.851	300.845	300.867	300.88	300.897	300.76	300.88	300.843	300.824	300.86	300.881	300.892	300.874	300.83	300.793
	514	300.75	300.852	300.925	300.916	300.896	300.921	300.927	300.932	300.931	300.92	300.895	300.929	300.858	300.931	300.933	300.934	300.921	300.891	300.932	300.928	300.928	300.93	300.915	300.863	300.884	300.851	300.831	300.8	300.797	300.77	300.748	300.884	300.871	300.843	300.836	300.856	300.869	300.887	300.745	300.871	300.836	300.816	300.849	300.871	300.881	300.865	300.822	300.782
	532	300.736	300.843	300.917	300.907	300.885	300.914	300.92	300.923	300.922	300.911	300.883	300.922	300.848	300.924	300.925	300.924	300.911	300.879	300.925	300.921	300.92	300.92	300.903	300.852	300.871	300.843	300.822	300.789	300.781	300.75	300.727	300.874	300.862	300.835	300.827	300.844	300.858	300.877	300.731	300.862	300.828	300.807	300.837	300.86	300.872	300.856	300.814	300.77
	550	300.721	300.835	300.908	300.898	300.874	300.907	300.912	300.915	300.914	300.901	300.871	300.915	300.838	300.916	300.917	300.915	300.9	300.867	300.919	300.914	300.912	300.909	300.892	300.841	300.857	300.835	300.813	300.776	300.766	300.73	300.707	300.864	300.852	300.826	300.818	300.833	300.848	300.868	300.717	300.853	300.819	300.795	300.825	300.85	300.863	300.847	300.805	300.758
	568	300.708	300.825	300.899	300.888	300.862	300.9	300.904	300.908	300.905	300.891	300.86	300.909	300.827	300.909	300.91	300.906	300.89	300.855	300.912	300.907	300.903	300.9	300.882	300.83	300.845	300.827	300.804	300.763	300.751	300.713	300.687	300.854	300.843	300.817	300.808	300.822	300.839	300.858	300.703	300.843	300.81	300.783	300.814	300.841	300.853	300.838	300.796	300.744
	586	300.694	300.814	300.89	300.878	300.851	300.892	300.897	300.9	300.896	300.881	300.848	300.902	300.816	300.902	300.902	300.898	300.88	300.843	300.906	300.9	300.894	300.89	300.873	300.821	300.833	300.819	300.794	300.749	300.735	300.699	300.668	300.844	300.833	300.807	300.797	300.811	300.829	300.848	300.688	300.834	300.8	300.771	300.802	300.831	300.843	300.829	300.786	300.73
	604	300.679	300.804	300.882	300.868	300.84	300.885	300.89	300.893	300.888	300.87	300.838	300.895	300.805	300.895	300.895	300.889	300.87	300.832	300.9	300.893	300.886	300.881	300.863	300.81	300.821	300.811	300.784	300.737	300.72	300.685	300.65	300.834	300.823	300.797	300.786	300.8	300.819	300.839	300.673	300.825	300.791	300.757	300.791	300.821	300.834	300.82	300.776	300.715
	622	300.665	300.793	300.873	300.858	300.83	300.878	300.882	300.885	300.879	300.86	300.827	300.888	300.793	300.888	300.887	300.88	300.86	300.822	300.894	300.887	300.878	300.872	300.854	300.799	300.81	300.803	300.774	300.724	300.706	300.669	300.632	300.824	300.815	300.788	300.773	300.788	300.809	300.829	300.66	300.815	300.781	300.743	300.781	300.81	300.824	300.81	300.765	300.701
	640	300.651	300.781	300.865	300.848	300.821	300.87	300.874	300.877	300.871	300.85	300.818	300.881	300.782	300.881	300.879	300.871	300.851	300.812	300.887	300.88	300.87	300.862	300.844	300.789	300.799	300.794	300.764	300.712	300.694	300.653	300.614	300.814	300.807	300.779	300.76	300.777	300.798	300.819	300.648	300.806	300.772	300.729	300.77	300.8	300.814	300.801	300.754	300.687
	658	300.638	300.77	300.856	300.839	300.811	300.862	300.866	300.869	300.863	300.841	300.808	300.874	300.77	300.873	300.871	300.862	300.841	300.801	300.88	300.872	300.862	300.854	300.835	300.778	300.788	300.784	300.755	300.7	300.681	300.637	300.595	300.805	300.799	300.771	300.749	300.767	300.787	300.81	300.637	300.798	300.763	300.717	300.76	300.789	300.805	300.792	300.744	300.673
	676	300.624	300.76	300.848	300.83	300.801	300.853	300.858	300.86	300.854	300.832	300.797	300.866	300.759	300.864	300.862	300.853	300.832	300.79	300.873	300.864	300.854	300.845	300.825	300.767	300.776	300.774	300.744	300.688	300.668	300.621	300.575	300.795	300.791	300.763	300.738	300.755	300.778	300.801	300.625	300.79	300.755	300.705	300.75	300.78	300.797	300.785	300.735	300.66
	694	300.611	300.751	300.84	300.821	300.79	300.845	300.849	300.852	300.845	300.822	300.786	300.858	300.747	300.856	300.854	300.844	300.822	300.778	300.865	300.857	300.846	300.836	300.815	300.756	300.764	300.765	300.734	300.676	300.653	300.604	300.556	300.786	300.783	300.755	300.729	300.744	300.768	300.791	300.612	300.782	300.747	300.696	300.739	300.771	300.787	300.776	300.726	300.649
	712	300.597	300.741	300.831	300.811	300.78	300.838	300.842	300.844	300.836	300.812	300.775	300.851	300.736	300.849	300.846	300.836	300.811	300.766	300.859	300.849	300.837	300.826	300.805	300.746	300.751	300.756	300.725	300.664	300.638	300.587	300.536	300.776	300.774	300.747	300.72	300.732	300.758	300.782	300.599	300.773	300.738	300.687	300.728	300.761	300.778	300.768	300.718	300.638
	730	300.583	300.731	300.821	300.801	300.769	300.83	300.834	300.835	300.827	300.801	300.763	300.844	300.725	300.841	300.838	300.827	300.801	300.754	300.852	300.842	300.829	300.817	300.795	300.736	300.739	300.747	300.716	300.652	300.624	300.57	300.517	300.767	300.765	300.738	300.711	300.721	300.749	300.772	300.586	300.764	300.73	300.677	300.716	300.752	300.769	300.759	300.709	300.628
	748	300.568	300.721	300.812	300.79	300.757	300.822	300.826	300.827	300.818	300.79	300.752	300.836	300.715	300.834	300.831	300.819	300.79	300.742	300.845	300.835	300.821	300.809	300.785	300.726	300.726	300.739	300.707	300.64	300.61	300.554	300.498	300.757	300.756	300.729	300.701	300.71	300.739	300.764	300.572	300.755	300.722	300.667	300.703	300.743	300.76	300.75	300.701	300.615
	766	300.553	300.711	300.803	300.78	300.746	300.815	300.818	300.818	300.809	300.78	300.74	300.83	300.703	300.827	300.823	300.81	300.78	300.73	300.838	300.827	300.813	300.8	300.775	300.716	300.714	300.73	300.697	300.628	300.597	300.537	300.479	300.748	300.747	300.719	300.691	300.698	300.73	300.755	300.557	300.746	300.712	300.656	300.691	300.732	300.751	300.742	300.691	300.603
	784	300.537	300.701	300.794	300.77	300.735	300.808	300.811	300.81	300.8	300.77	300.729	300.823	300.692	300.82	300.815	300.801	300.769	300.719	300.832	300.821	300.806	300.791	300.764	300.707	300.702	300.721	300.688	300.616	300.582	300.519	300.46	300.739	300.738	300.71	300.682	300.687	300.72	300.747	300.541	300.738	300.702	300.645	300.679	300.723	300.743	300.734	300.681	300.59
	802	300.521	300.69	300.785	300.76	300.724	300.801	300.804	300.802	300.791	300.76	300.718	300.816	300.68	300.813	300.808	300.792	300.759	300.708	300.825	300.814	300.798	300.782	300.754	300.698	300.69	300.712	300.679	300.603	300.567	300.501	300.44	300.73	300.728	300.7	300.672	300.674	300.711	300.739	300.526	300.729	300.693	300.634	300.667	300.713	300.736	300.727	300.672	300.577
	820	300.506	300.68	300.776	300.751	300.714	300.793	300.796	300.793	300.782	300.751	300.707	300.808	300.667	300.807	300.801	300.784	300.749	300.696	300.817	300.808	300.79	300.774	300.742	300.688	300.677	300.704	300.67	300.591	300.553	300.483	300.419	300.721	300.72	300.691	300.662	300.662	300.7	300.731	300.511	300.722	300.685	300.623	300.654	300.704	300.729	300.72	300.663	300.564
	838	300.492	300.67	300.768	300.742	300.703	300.786	300.789	300.786	300.774	300.742	300.696	300.801	300.655	300.801	300.794	300.776	300.74	300.684	300.81	300.803	300.784	300.765	300.731	300.677	300.664	300.694	300.661	300.579	300.54	300.464	300.399	300.713	300.712	300.683	300.651	300.65	300.691	300.724	300.498	300.716	300.677	300.611	300.642	300.694	300.723	300.714	300.654	300.552
	856	300.478	300.661	300.76	300.734	300.692	300.779	300.782	300.779	300.766	300.734	300.684	300.794	300.643	300.795	300.788	300.768	300.73	300.672	300.803	300.797	300.777	300.757	300.72	300.667	300.651	300.685	300.651	300.568	300.527	300.446	300.379	300.705	300.704	300.674	300.641	300.637	300.681	300.717	300.485	300.709	300.668	300.6	300.63	300.684	300.716	300.707	300.646	300.539
	874	300.464	300.652	300.751	300.724	300.681	300.772	300.776	300.772	300.757	300.724	300.673	300.788	300.632	300.789	300.781	300.759	300.719	300.66	300.797	300.792	300.77	300.749	300.709	300.655	300.638	300.676	300.643	300.557	300.514	300.429	300.359	300.696	300.696	300.665	300.631	300.625	300.671	300.709	300.472	300.702	300.66	300.59	300.617	300.673	300.709	300.701	300.638	300.528
	892	300.45	300.644	300.743	300.715	300.67	300.766	300.769	300.764	300.749	300.714	300.662	300.782	300.621	300.783	300.774	300.75	300.709	300.648	300.791	300.786	300.762	300.74	300.698	300.643	300.625	300.668	300.634	300.546	300.5	300.411	300.339	300.688	300.688	300.657	300.621	300.613	300.66	300.701	300.457	300.695	300.653	300.579	300.605	300.663	300.701	300.694	300.63	300.516
	910	300.436	300.635	300.735	300.706	300.659	300.76	300.763	300.757	300.74	300.705	300.65	300.776	300.61	300.777	300.766	300.742	300.698	300.636	300.785	300.78	300.754	300.731	300.687	300.631	300.612	300.66	300.626	300.535	300.486	300.393	300.319	300.679	300.679	300.649	300.612	300.601	300.649	300.693	300.442	300.687	300.645	300.568	300.594	300.653	300.694	300.688	300.622	300.504
	928	300.421	300.626	300.726	300.697	300.648	300.754	300.755	300.748	300.731	300.695	300.639	300.77	300.599	300.77	300.758	300.732	300.688	300.624	300.779	300.774	300.746	300.722	300.676	300.619	300.599	300.653	300.618	300.523	300.472	300.376	300.299	300.67	300.67	300.64	300.601	300.59	300.638	300.685	300.426	300.679	300.636	300.557	300.583	300.644	300.686	300.68	300.613	300.492
	946	300.405	300.616	300.718	300.688	300.636	300.747	300.749	300.74	300.723	300.686	300.627	300.763	300.588	300.764	300.751	300.724	300.678	300.612	300.773	300.767	300.738	300.714	300.666	300.608	300.586	300.645	300.608	300.513	300.459	300.36	300.28	300.66	300.661	300.63	300.592	300.579	300.628	300.676	300.41	300.67	300.626	300.546	300.572	300.634	300.678	300.673	300.603	300.479
	964	300.39	300.607	300.71	300.679	300.626	300.74	300.741	300.733	300.714	300.676	300.617	300.756	300.577	300.757	300.743	300.716	300.669	300.6	300.766	300.761	300.731	300.705	300.656	300.597	300.574	300.637	300.599	300.503	300.447	300.344	300.261	300.651	300.652	300.621	300.582	300.568	300.618	300.669	300.396	300.663	300.618	300.535	300.561	300.625	300.672	300.665	300.595	300.466
	982	300.376	300.597	300.701	300.669	300.615	300.732	300.734	300.725	300.706	300.666	300.605	300.749	300.565	300.75	300.736	300.708	300.659	300.588	300.759	300.754	300.724	300.697	300.647	300.586	300.561	300.629	300.591	300.494	300.434	300.328	300.242	300.643	300.644	300.614	300.573	300.557	300.608	300.661	300.383	300.655	300.61	300.524	300.549	300.616	300.665	300.658	300.586	300.454
	1000	300.362	300.587	300.693	300.66	300.604	300.725	300.727	300.717	300.697	300.656	300.594	300.742	300.553	300.743	300.729	300.7	300.65	300.577	300.753	300.748	300.717	300.688	300.637	300.575	300.549	300.62	300.582	300.485	300.421	300.312	300.223	300.634	300.635	300.605	300.562	300.545	300.599	300.654	300.368	300.647	300.602	300.513	300.538	300.606	300.658	300.651	300.578	300.443
	1180	300.28	300.537	300.646	300.61	300.547	300.686	300.69	300.674	300.649	300.605	300.535	300.705	300.488	300.708	300.69	300.654	300.598	300.516	300.717	300.713	300.678	300.642	300.586	300.519	300.484	300.571	300.534	300.428	300.352	300.23	300.126	300.589	300.589	300.557	300.51	300.483	300.544	300.612	300.286	300.602	300.552	300.457	300.482	300.555	300.619	300.61	300.53	300.375
	1360	300.133	300.448	300.563	300.519	300.447	300.615	300.621	300.595	300.562	300.51	300.432	300.639	300.379	300.644	300.615	300.569	300.499	300.405	300.653	300.651	300.603	300.559	300.491	300.417	300.365	300.485	300.446	300.323	300.234	300.081	299.947	300.501	300.503	300.469	300.414	300.375	300.448	300.534	300.15	300.521	300.46	300.349	300.378	300.461	300.547	300.537	300.438	300.253
	1540	299.991	300.36	300.48	300.428	300.347	300.542	300.55	300.518	300.477	300.421	300.327	300.569	300.276	300.575	300.541	300.488	300.405	300.294	300.587	300.585	300.529	300.477	300.399	300.315	300.247	300.401	300.359	300.221	300.124	299.937	299.773	300.419	300.421	300.376	300.326	300.273	300.354	300.459	300.02	300.444	300.368	300.251	300.271	300.369	300.476	300.468	300.353	300.132
	1720	299.848	300.276	300.394	300.331	300.246	300.471	300.479	300.446	300.397	300.327	300.22	300.501	300.173	300.507	300.471	300.411	300.314	300.183	300.521	300.518	300.46	300.398	300.311	300.207	300.133	300.315	300.271	300.127	300.016	299.796	299.61	300.336	300.34	300.298	300.244	300.169	300.256	300.383	299.897	300.37	300.29	300.158	300.169	300.28	300.405	300.388	300.268	300.024
	1900	299.714	300.198	300.31	300.235	300.144	300.4	300.413	300.376	300.317	300.233	300.113	300.431	300.07	300.442	300.399	300.332	300.224	300.073	300.452	300.452	300.39	300.317	300.226	300.099	300.019	300.228	300.18	300.038	299.899	299.656	299.446	300.258	300.262	300.225	300.154	300.07	300.16	300.309	299.778	300.291	300.214	300.063	300.07	300.192	300.336	300.312	300.181	299.929
	2080	299.584	300.12	300.227	300.14	300.04	300.326	300.346	300.305	300.24	300.138	300.005	300.358	299.976	300.374	300.327	300.257	300.132	299.961	300.379	300.383	300.316	300.235	300.14	300.004	299.906	300.136	300.085	299.945	299.783	299.524	299.284	300.178	300.188	300.15	300.066	299.979	300.071	300.236	299.658	300.214	300.143	299.976	299.969	300.103	300.268	300.238	300.103	299.834
	2260	299.453	300.041	300.143	300.047	299.94	300.253	300.277	300.232	300.158	300.044	299.902	300.286	299.89	300.304	300.252	300.178	300.04	299.855	300.309	300.313	300.241	300.156	300.056	299.908	299.796	300.045	299.991	299.847	299.672	299.397	299.129	300.097	300.111	300.073	299.977	299.886	299.98	300.163	299.532	300.142	300.063	299.883	299.867	300.011	300.202	300.174	300.019	299.731
	2440	299.321	299.962	300.055	299.955	299.844	300.18	300.211	300.159	300.076	299.949	299.801	300.213	299.808	300.239	300.18	300.098	299.949	299.749	300.238	300.247	300.169	300.075	299.975	299.813	299.689	299.956	299.903	299.753	299.562	299.267	298.977	300.02	300.037	299.993	299.891	299.797	299.891	300.092	299.412	300.072	299.983	299.793	299.768	299.919	300.137	300.111	299.944	299.626
	2620	299.192	299.886	299.972	299.866	299.745	300.111	300.144	300.088	299.998	299.855	299.698	300.144	299.716	300.175	300.111	300.02	299.862	299.643	300.17	300.187	300.101	299.999	299.89	299.714	299.58	299.868	299.825	299.656	299.448	299.135	298.825	299.943	299.966	299.923	299.816	299.704	299.803	300.022	299.296	300.002	299.914	299.709	299.671	299.83	300.072	300.048	299.876	299.527
	2800	299.061	299.808	299.891	299.776	299.644	300.046	300.078	300.018	299.921	299.764	299.593	300.077	299.626	300.113	300.044	299.945	299.774	299.536	300.101	300.128	300.036	299.918	299.81	299.623	299.473	299.781	299.735	299.556	299.33	299.003	298.675	299.858	299.892	299.854	299.741	299.613	299.722	299.945	299.177	299.934	299.844	299.626	299.576	299.744	300.002	299.984	299.81	299.432
	2980	298.932	299.734	299.812	299.689	299.543	299.981	300.015	299.943	299.842	299.677	299.49	300.012	299.54	300.055	299.971	299.874	299.689	299.431	300.035	300.072	299.962	299.841	299.733	299.536	299.367	299.694	299.643	299.449	299.218	298.872	298.527	299.772	299.818	299.781	299.67	299.523	299.639	299.861	299.054	299.866	299.77	299.547	299.48	299.658	299.921	299.919	299.73	299.333
	3160	298.805	299.665	299.734	299.601	299.444	299.917	299.951	299.871	299.766	299.589	299.389	299.951	299.453	299.996	299.903	299.802	299.606	299.328	299.975	300.015	299.893	299.767	299.657	299.446	299.263	299.612	299.564	299.355	299.111	298.746	298.386	299.691	299.746	299.708	299.596	299.437	299.552	299.781	298.928	299.798	299.693	299.46	299.391	299.57	299.842	299.856	299.659	299.23
	3340	298.68	299.596	299.655	299.514	299.352	299.848	299.885	299.801	299.689	299.502	299.293	299.887	299.368	299.934	299.836	299.73	299.524	299.228	299.915	299.958	299.822	299.693	299.581	299.356	299.161	299.536	299.485	299.267	299.007	298.621	298.249	299.615	299.673	299.636	299.532	299.353	299.466	299.709	298.811	299.732	299.621	299.377	299.3	299.482	299.773	299.795	299.591	299.136
	3520	298.561	299.525	299.578	299.431	299.259	299.78	299.819	299.731	299.615	299.42	299.197	299.823	299.284	299.871	299.77	299.662	299.447	299.129	299.854	299.894	299.751	299.621	299.502	299.264	299.059	299.459	299.394	299.169	298.905	298.496	298.109	299.542	299.602	299.57	299.464	299.262	299.377	299.64	298.694	299.664	299.551	299.302	299.208	299.395	299.708	299.734	299.521	299.044
	3700	298.441	299.453	299.5	299.348	299.163	299.716	299.755	299.66	299.541	299.335	299.098	299.764	299.198	299.81	299.698	299.594	299.37	299.03	299.796	299.831	299.674	299.548	299.425	299.174	298.958	299.38	299.308	299.068	298.802	298.373	297.968	299.469	299.532	299.501	299.395	299.17	299.293	299.571	298.577	299.594	299.48	299.222	299.116	299.306	299.642	299.668	299.438	298.95
	3880	298.322	299.376	299.422	299.263	299.065	299.647	299.69	299.588	299.468	299.251	299	299.701	299.115	299.752	299.629	299.529	299.294	298.93	299.736	299.768	299.603	299.474	299.347	299.085	298.856	299.296	299.22	298.972	298.688	298.247	297.825	299.396	299.462	299.427	299.311	299.079	299.206	299.503	298.466	299.528	299.407	299.133	299.031	299.218	299.577	299.602	299.357	298.855
	4060	298.211	299.3	299.344	299.178	298.971	299.579	299.623	299.517	299.394	299.165	298.906	299.637	299.026	299.69	299.562	299.463	299.212	298.834	299.674	299.707	299.539	299.4	299.266	298.994	298.757	299.206	299.135	298.888	298.58	298.129	297.692	299.323	299.394	299.362	299.233	298.992	299.124	299.434	298.357	299.467	299.346	299.051	298.943	299.134	299.512	299.534	299.277	298.765
	4240	298.096	299.226	299.266	299.096	298.88	299.517	299.555	299.447	299.318	299.083	298.813	299.573	298.942	299.629	299.496	299.391	299.129	298.737	299.608	299.648	299.481	299.326	299.186	298.903	298.658	299.12	299.052	298.811	298.482	298.008	297.563	299.246	299.326	299.3	299.157	298.906	299.039	299.36	298.248	299.408	299.287	298.972	298.859	299.052	299.442	299.472	299.211	298.682
	4420	297.978	299.158	299.189	299.013	298.79	299.457	299.491	299.377	299.243	298.998	298.721	299.515	298.858	299.57	299.429	299.317	299.043	298.642	299.548	299.588	299.416	299.252	299.107	298.817	298.56	299.04	298.969	298.725	298.386	297.893	297.433	299.163	299.256	299.232	299.087	298.828	298.953	299.277	298.14	299.343	299.219	298.888	298.78	298.968	299.36	299.408	299.141	298.589
	4600	297.866	299.086	299.114	298.929	298.699	299.395	299.426	299.307	299.168	298.915	298.628	299.459	298.773	299.511	299.36	299.242	298.961	298.546	299.493	299.533	299.352	299.175	299.029	298.737	298.463	298.973	298.895	298.644	298.286	297.787	297.307	299.085	299.191	299.159	299.009	298.751	298.871	299.196	298.037	299.279	299.141	298.797	298.704	298.886	299.277	299.342	299.066	298.493
	4780	297.758	299.015	299.043	298.851	298.61	299.331	299.361	299.24	299.098	298.837	298.539	299.4	298.693	299.451	299.293	299.169	298.884	298.457	299.44	299.472	299.282	299.101	298.953	298.649	298.371	298.912	298.809	298.553	298.184	297.688	297.186	299.007	299.122	299.086	298.937	298.671	298.783	299.118	297.934	299.214	299.07	298.713	298.621	298.797	299.199	299.282	298.995	298.4
	4960	297.651	298.94	298.974	298.773	298.523	299.269	299.3	299.173	299.029	298.76	298.451	299.341	298.613	299.392	299.225	299.1	298.81	298.368	299.383	299.413	299.214	299.031	298.878	298.563	298.28	298.843	298.728	298.469	298.096	297.58	297.065	298.928	299.052	299.013	298.86	298.589	298.7	299.038	297.835	299.152	298.996	298.625	298.534	298.718	299.119	299.224	298.919	298.301
	5140	297.543	298.868	298.905	298.695	298.434	299.212	299.238	299.108	298.959	298.68	298.36	299.283	298.535	299.332	299.159	299.029	298.734	298.275	299.318	299.351	299.146	298.957	298.797	298.483	298.184	298.76	298.648	298.386	298.007	297.464	296.939	298.845	298.982	298.936	298.789	298.508	298.622	298.956	297.736	299.089	298.917	298.543	298.452	298.64	299.038	299.165	298.843	298.206
	5320	297.427	298.797	298.835	298.615	298.348	299.151	299.175	299.042	298.889	298.599	298.271	299.224	298.45	299.271	299.093	298.959	298.657	298.184	299.251	299.284	299.079	298.883	298.717	298.404	298.089	298.677	298.568	298.306	297.907	297.347	296.815	298.76	298.913	298.86	298.72	298.424	298.549	298.871	297.631	299.025	298.844	298.467	298.37	298.566	298.954	299.105	298.772	298.11
	5500	297.312	298.726	298.762	298.537	298.267	299.085	299.109	298.973	298.818	298.519	298.184	299.162	298.364	299.205	299.025	298.893	298.579	298.093	299.191	299.219	299.01	298.804	298.639	298.33	297.995	298.599	298.489	298.214	297.802	297.229	296.692	298.674	298.845	298.789	298.646	298.337	298.479	298.784	297.521	298.96	298.77	298.384	298.277	298.492	298.867	299.044	298.696	298.018
	5680	297.195	298.653	298.686	298.456	298.185	299.014	299.044	298.907	298.745	298.437	298.098	299.094	298.28	299.143	298.961	298.824	298.498	298.003	299.129	299.159	298.942	298.728	298.557	298.257	297.901	298.525	298.411	298.123	297.7	297.114	296.569	298.589	298.777	298.718	298.573	298.249	298.41	298.701	297.414	298.892	298.693	298.306	298.184	298.42	298.784	298.976	298.623	297.927
	5860	297.087	298.58	298.61	298.373	298.104	298.941	298.982	298.842	298.671	298.354	298.01	299.029	298.194	299.085	298.901	298.755	298.418	297.911	299.069	299.104	298.881	298.652	298.473	298.175	297.805	298.457	298.336	298.04	297.607	297.001	296.446	298.509	298.708	298.652	298.503	298.16	298.34	298.621	297.315	298.823	298.621	298.229	298.096	298.349	298.703	298.905	298.548	297.837
	6040	296.985	298.508	298.534	298.293	298.021	298.872	298.916	298.779	298.601	298.277	297.922	298.963	298.111	299.023	298.84	298.689	298.342	297.82	299.008	299.047	298.819	298.581	298.388	298.1	297.709	298.386	298.264	297.955	297.52	296.889	296.326	298.434	298.64	298.58	298.432	298.073	298.269	298.543	297.216	298.758	298.543	298.154	298.012	298.273	298.625	298.839	298.472	297.754
	6220	296.879	298.436	298.457	298.208	297.935	298.803	298.854	298.717	298.533	298.195	297.832	298.899	298.03	298.961	298.777	298.623	298.269	297.727	298.946	298.987	298.752	298.515	298.306	298.027	297.613	298.316	298.197	297.863	297.435	296.78	296.206	298.364	298.57	298.509	298.348	297.985	298.194	298.474	297.111	298.691	298.472	298.066	297.923	298.195	298.556	298.777	298.406	297.664
	6400	296.773	298.361	298.38	298.123	297.851	298.736	298.795	298.655	298.463	298.11	297.742	298.833	297.944	298.904	298.716	298.557	298.193	297.634	298.884	298.931	298.688	298.456	298.232	297.947	297.518	298.246	298.132	297.781	297.349	296.677	296.089	298.298	298.502	298.441	298.273	297.896	298.12	298.412	297.005	298.627	298.404	297.984	297.836	298.122	298.496	298.71	298.332	297.587
	6580	296.665	298.28	298.305	298.038	297.767	298.67	298.735	298.596	298.397	298.028	297.654	298.77	297.858	298.848	298.656	298.493	298.118	297.543	298.825	298.876	298.623	298.393	298.163	297.871	297.426	298.177	298.067	297.694	297.263	296.58	295.974	298.229	298.43	298.37	298.194	297.817	298.045	298.349	296.903	298.56	298.336	297.904	297.757	298.05	298.436	298.644	298.258	297.504
	6760	296.556	298.2	298.237	297.96	297.682	298.607	298.678	298.538	298.33	297.95	297.568	298.708	297.77	298.792	298.594	298.426	298.042	297.454	298.765	298.819	298.558	298.326	298.089	297.787	297.336	298.107	298	297.612	297.173	296.481	295.862	298.158	298.356	298.292	298.113	297.734	297.966	298.283	296.798	298.492	298.262	297.826	297.682	297.978	298.376	298.586	298.183	297.416
	6940	296.447	298.119	298.17	297.884	297.599	298.545	298.621	298.475	298.265	297.876	297.483	298.648	297.686	298.733	298.529	298.356	297.967	297.369	298.706	298.76	298.492	298.256	298.011	297.702	297.246	298.037	297.934	297.535	297.082	296.381	295.752	298.091	298.285	298.217	298.036	297.653	297.886	298.218	296.696	298.427	298.19	297.741	297.605	297.905	298.313	298.532	298.112	297.319
	7120	296.34	298.04	298.101	297.806	297.518	298.483	298.561	298.412	298.199	297.802	297.4	298.587	297.6	298.673	298.464	298.286	297.895	297.286	298.644	298.701	298.427	298.184	297.936	297.622	297.159	297.964	297.869	297.461	296.994	296.28	295.644	298.023	298.218	298.144	297.96	297.573	297.814	298.156	296.596	298.366	298.122	297.657	297.527	297.834	298.256	298.476	298.046	297.222
	7300	296.236	297.968	298.032	297.728	297.438	298.423	298.5	298.348	298.132	297.726	297.318	298.527	297.522	298.611	298.398	298.217	297.822	297.201	298.584	298.641	298.363	298.115	297.858	297.537	297.071	297.891	297.803	297.381	296.902	296.179	295.535	297.95	298.151	298.075	297.894	297.498	297.74	298.085	296.505	298.303	298.06	297.586	297.447	297.766	298.188	298.419	297.983	297.136
	7480	296.133	297.901	297.962	297.651	297.355	298.364	298.441	298.285	298.063	297.652	297.233	298.466	297.447	298.554	298.337	298.15	297.747	297.115	298.524	298.586	298.306	298.046	297.779	297.453	296.981	297.822	297.74	297.311	296.81	296.075	295.423	297.873	298.083	298.007	297.822	297.42	297.663	298.008	296.406	298.234	297.996	297.515	297.363	297.697	298.111	298.354	297.925	297.055
	7660	296.029	297.837	297.893	297.575	297.27	298.302	298.385	298.224	297.994	297.577	297.147	298.403	297.371	298.501	298.276	298.082	297.673	297.028	298.462	298.532	298.248	297.978	297.703	297.37	296.891	297.753	297.669	297.241	296.719	295.972	295.31	297.796	298.017	297.939	297.753	297.34	297.591	297.93	296.305	298.165	297.931	297.443	297.282	297.625	298.033	298.286	297.855	296.972
	7840	295.927	297.767	297.825	297.5	297.186	298.239	298.329	298.162	297.925	297.501	297.061	298.342	297.297	298.447	298.214	298.014	297.599	296.941	298.403	298.477	298.186	297.911	297.629	297.294	296.801	297.685	297.601	297.174	296.635	295.87	295.198	297.727	297.953	297.87	297.685	297.26	297.519	297.864	296.206	298.102	297.864	297.373	297.198	297.555	297.964	298.223	297.792	296.897
	8020	295.827	297.699	297.758	297.429	297.102	298.177	298.273	298.1	297.857	297.426	296.976	298.282	297.226	298.391	298.153	297.946	297.527	296.854	298.344	298.421	298.124	297.841	297.553	297.217	296.712	297.616	297.534	297.103	296.554	295.769	295.087	297.657	297.888	297.805	297.615	297.18	297.448	297.797	296.11	298.039	297.801	297.309	297.113	297.49	297.899	298.163	297.725	296.825
	8200	295.722	297.632	297.69	297.356	297.018	298.122	298.218	298.038	297.787	297.35	296.891	298.229	297.155	298.337	298.091	297.879	297.452	296.768	298.293	298.368	298.063	297.771	297.473	297.142	296.622	297.554	297.467	297.03	296.473	295.667	294.975	297.581	297.824	297.743	297.545	297.097	297.379	297.723	296.017	297.976	297.734	297.236	297.032	297.423	297.828	298.102	297.658	296.745
	8380	295.621	297.557	297.621	297.282	296.935	298.066	298.16	297.974	297.717	297.275	296.807	298.176	297.071	298.28	298.028	297.807	297.374	296.683	298.243	298.314	298.005	297.694	297.389	297.07	296.531	297.489	297.403	296.959	296.377	295.56	294.863	297.503	297.758	297.68	297.476	297.018	297.314	297.646	295.919	297.912	297.665	297.158	296.959	297.358	297.751	298.039	297.589	296.661
	8560	295.518	297.488	297.559	297.214	296.855	298.01	298.102	297.912	297.651	297.203	296.725	298.118	296.988	298.223	297.967	297.737	297.296	296.598	298.189	298.261	297.948	297.613	297.302	297	296.44	297.423	297.339	296.882	296.276	295.451	294.752	297.429	297.697	297.616	297.408	296.936	297.247	297.571	295.817	297.852	297.598	297.076	296.881	297.294	297.675	297.979	297.519	296.572
	8740	295.415	297.42	297.498	297.148	296.78	297.95	298.044	297.852	297.588	297.133	296.646	298.061	296.909	298.167	297.908	297.671	297.219	296.514	298.133	298.205	297.887	297.54	297.219	296.922	296.351	297.357	297.264	296.806	296.178	295.348	294.643	297.356	297.634	297.553	297.33	296.855	297.178	297.5	295.715	297.79	297.533	296.99	296.802	297.234	297.604	297.921	297.458	296.488
	8920	295.308	297.348	297.439	297.084	296.702	297.896	297.988	297.791	297.523	297.064	296.567	298.006	296.823	298.111	297.848	297.607	297.145	296.433	298.075	298.148	297.827	297.469	297.14	296.846	296.263	297.287	297.186	296.727	296.086	295.251	294.539	297.287	297.567	297.488	297.255	296.773	297.106	297.432	295.608	297.726	297.467	296.909	296.727	297.168	297.538	297.86	297.395	296.401
	9100	295.205	297.274	297.379	297.017	296.626	297.837	297.932	297.731	297.458	296.996	296.489	297.948	296.739	298.057	297.788	297.541	297.073	296.354	298.017	298.09	297.766	297.401	297.062	296.767	296.178	297.217	297.111	296.644	296.003	295.158	294.438	297.217	297.498	297.422	297.176	296.698	297.033	297.363	295.501	297.661	297.4	296.822	296.66	297.109	297.469	297.799	297.325	296.313
	9280	295.102	297.203	297.316	296.948	296.55	297.776	297.875	297.672	297.393	296.926	296.412	297.889	296.66	297.999	297.728	297.474	297.001	296.274	297.955	298.032	297.705	297.333	296.986	296.697	296.094	297.143	297.041	296.568	295.924	295.068	294.338	297.145	297.429	297.352	297.101	296.622	296.966	297.292	295.396	297.598	297.332	296.737	296.589	297.051	297.397	297.738	297.255	296.224
	9460	295.004	297.129	297.253	296.876	296.474	297.717	297.82	297.614	297.33	296.856	296.334	297.836	296.583	297.944	297.67	297.409	296.93	296.194	297.898	297.974	297.646	297.266	296.909	296.623	296.009	297.07	296.976	296.501	295.848	294.978	294.237	297.077	297.364	297.282	297.02	296.546	296.899	297.223	295.299	297.537	297.26	296.649	296.512	296.99	297.327	297.679	297.187	296.134
	9640	294.91	297.05	297.191	296.806	296.395	297.659	297.764	297.558	297.268	296.784	296.253	297.779	296.504	297.887	297.613	297.343	296.856	296.113	297.839	297.916	297.59	297.199	296.832	296.552	295.924	297.001	296.915	296.44	295.764	294.887	294.136	297.012	297.302	297.212	296.938	296.468	296.833	297.159	295.209	297.483	297.194	296.568	296.429	296.925	297.261	297.627	297.128	296.049
	9820	294.818	296.979	297.127	296.74	296.316	297.597	297.706	297.498	297.204	296.716	296.175	297.717	296.432	297.83	297.554	297.278	296.784	296.034	297.777	297.858	297.531	297.135	296.754	296.472	295.838	296.931	296.853	296.379	295.684	294.795	294.035	296.952	297.244	297.145	296.865	296.394	296.757	297.1	295.124	297.43	297.128	296.491	296.347	296.855	297.201	297.575	297.06	295.974
	10000	294.724	296.904	297.062	296.674	296.24	297.538	297.647	297.436	297.14	296.65	296.098	297.655	296.356	297.771	297.493	297.21	296.716	295.956	297.715	297.802	297.472	297.069	296.679	296.391	295.755	296.861	296.791	296.313	295.597	294.702	293.937	296.892	297.185	297.083	296.788	296.316	296.684	297.042	295.045	297.377	297.067	296.416	296.272	296.787	297.144	297.52	296.998	295.902
	11000	294.42	296.668	296.855	296.451	296	297.354	297.454	297.236	296.941	296.428	295.851	297.462	296.113	297.58	297.302	297.003	296.486	295.702	297.517	297.616	297.275	296.842	296.441	296.178	295.486	296.643	296.574	296.061	295.332	294.392	293.629	296.694	296.974	296.867	296.538	296.081	296.461	296.837	294.74	297.163	296.855	296.171	296.038	296.571	296.94	297.319	296.783	295.651
	12000	293.872	296.303	296.518	296.098	295.605	297.043	297.134	296.91	296.611	296.063	295.445	297.136	295.717	297.261	296.965	296.669	296.11	295.281	297.19	297.298	296.93	296.463	296.046	295.811	295.046	296.286	296.219	295.642	294.879	293.9	293.129	296.326	296.608	296.493	296.154	295.697	296.1	296.469	294.188	296.795	296.478	295.784	295.635	296.227	296.577	296.976	296.425	295.208
	13000	293.319	295.966	296.189	295.757	295.222	296.751	296.81	296.57	296.274	295.706	295.05	296.834	295.318	296.941	296.618	296.33	295.742	294.874	296.864	296.99	296.584	296.124	295.665	295.448	294.616	295.938	295.898	295.244	294.448	293.452	292.648	295.94	296.249	296.141	295.803	295.295	295.767	296.095	293.654	296.449	296.165	295.432	295.229	295.893	296.206	296.657	296.085	294.792
	14000	292.806	295.639	295.864	295.417	294.845	296.451	296.488	296.232	295.929	295.351	294.661	296.538	294.931	296.626	296.271	295.971	295.381	294.472	296.569	296.705	296.252	295.778	295.289	295.091	294.194	295.624	295.593	294.863	294.055	293.022	292.185	295.562	295.918	295.823	295.469	294.884	295.437	295.73	293.176	296.128	295.861	295.06	294.833	295.561	295.845	296.34	295.754	294.389
	15000	292.334	295.317	295.542	295.068	294.465	296.151	296.174	295.907	295.587	295.004	294.277	296.241	294.551	296.319	295.948	295.626	295.032	294.083	296.281	296.428	295.944	295.438	294.918	294.731	293.778	295.326	295.294	294.523	293.686	292.605	291.735	295.209	295.607	295.522	295.146	294.487	295.11	295.382	292.722	295.821	295.542	294.695	294.44	295.226	295.49	296.025	295.406	293.983
	16000	291.875	294.983	295.227	294.721	294.082	295.85	295.881	295.606	295.264	294.672	293.892	295.94	294.174	296.032	295.659	295.31	294.69	293.697	295.988	296.14	295.652	295.11	294.553	294.358	293.365	295.031	294.972	294.225	293.325	292.198	291.285	294.861	295.312	295.206	294.824	294.099	294.778	295.043	292.253	295.53	295.215	294.351	294.072	294.897	295.143	295.731	295.066	293.582
	17000	291.422	294.646	294.91	294.382	293.697	295.551	295.605	295.316	294.948	294.334	293.511	295.644	293.803	295.764	295.374	294.995	294.342	293.311	295.698	295.871	295.344	294.776	294.187	294.015	292.951	294.719	294.661	293.927	292.964	291.796	290.829	294.518	295.014	294.892	294.476	293.729	294.457	294.708	291.806	295.242	294.885	293.988	293.728	294.587	294.806	295.447	294.733	293.2
	18000	290.981	294.312	294.605	294.05	293.319	295.255	295.33	295.032	294.641	293.999	293.139	295.338	293.432	295.503	295.101	294.682	293.991	292.921	295.395	295.61	295.04	294.449	293.817	293.679	292.535	294.4	294.386	293.609	292.609	291.393	290.374	294.2	294.726	294.591	294.15	293.363	294.145	294.395	291.372	294.974	294.545	293.634	293.383	294.282	294.488	295.176	294.416	292.832
	19000	290.535	293.974	294.316	293.748	292.966	294.957	295.067	294.76	294.352	293.686	292.793	295.04	293.052	295.256	294.851	294.408	293.659	292.551	295.1	295.358	294.761	294.174	293.468	293.33	292.139	294.104	294.109	293.286	292.313	291.022	289.955	293.912	294.43	294.283	293.821	293.004	293.822	294.11	290.957	294.701	294.251	293.268	293.021	293.968	294.204	294.918	294.109	292.443
	20000	290.124	293.643	294.021	293.465	292.626	294.659	294.797	294.487	294.051	293.393	292.457	294.748	292.709	295.001	294.6	294.126	293.33	292.188	294.808	295.115	294.505	293.901	293.12	292.975	291.749	293.808	293.864	292.995	291.978	290.634	289.545	293.622	294.151	294.006	293.472	292.658	293.5	293.842	290.571	294.42	293.972	292.926	292.684	293.662	293.945	294.617	293.783	292.121
	21000	289.733	293.304	293.73	293.191	292.299	294.378	294.532	294.213	293.747	293.106	292.134	294.463	292.358	294.75	294.342	293.849	293.008	291.835	294.524	294.863	294.229	293.594	292.772	292.65	291.371	293.532	293.603	292.693	291.628	290.251	289.149	293.338	293.883	293.73	293.148	292.325	293.18	293.584	290.217	294.152	293.709	292.641	292.354	293.343	293.693	294.322	293.472	291.827
	22000	289.334	292.963	293.441	292.905	291.981	294.101	294.279	293.941	293.454	292.817	291.814	294.193	292.053	294.507	294.061	293.562	292.692	291.498	294.253	294.618	293.928	293.279	292.432	292.329	291.009	293.263	293.361	292.403	291.278	289.894	288.775	293.06	293.586	293.422	292.833	292.018	292.851	293.303	289.814	293.866	293.41	292.319	292.036	293.013	293.415	294.039	293.157	291.495
	23000	288.942	292.618	293.156	292.614	291.668	293.84	294.032	293.662	293.162	292.513	291.499	293.933	291.723	294.261	293.775	293.26	292.365	291.166	293.985	294.357	293.626	292.955	292.093	292.008	290.658	292.999	293.083	292.09	290.922	289.548	288.414	292.782	293.295	293.111	292.514	291.711	292.526	293.03	289.409	293.595	293.098	292.01	291.715	292.679	293.139	293.772	292.835	291.184
	24000	288.57	292.278	292.896	292.334	291.358	293.599	293.782	293.384	292.897	292.217	291.193	293.683	291.414	293.998	293.484	292.977	292.057	290.842	293.723	294.084	293.338	292.658	291.781	291.674	290.314	292.744	292.806	291.796	290.572	289.22	288.069	292.505	293	292.799	292.217	291.425	292.193	292.771	289.024	293.312	292.791	291.73	291.391	292.35	292.891	293.516	292.572	290.895
	25000	288.201	291.977	292.627	292.065	291.063	293.348	293.53	293.116	292.628	291.931	290.895	293.435	291.106	293.741	293.201	292.699	291.763	290.526	293.468	293.824	293.059	292.39	291.479	291.342	289.978	292.495	292.546	291.517	290.239	288.905	287.737	292.213	292.701	292.499	291.943	291.126	291.877	292.5	288.634	293.033	292.491	291.447	291.065	292.046	292.639	293.27	292.312	290.599
	26000	287.841	291.703	292.353	291.798	290.776	293.102	293.286	292.855	292.364	291.645	290.6	293.178	290.829	293.494	292.935	292.429	291.473	290.218	293.209	293.577	292.814	292.124	291.176	291.019	289.649	292.249	292.317	291.28	289.924	288.601	287.416	291.915	292.42	292.22	291.691	290.842	291.573	292.212	288.253	292.757	292.192	291.142	290.727	291.731	292.367	293.016	292.036	290.289
	27000	287.5	291.431	292.065	291.518	290.495	292.856	293.049	292.607	292.106	291.358	290.307	292.929	290.53	293.255	292.682	292.156	291.185	289.917	292.961	293.339	292.592	291.862	290.871	290.702	289.327	292.006	292.103	291.045	289.62	288.297	287.106	291.643	292.158	291.981	291.422	290.521	291.246	291.957	287.897	292.509	291.949	290.854	290.403	291.408	292.115	292.758	291.781	290.005
	28000	287.169	291.143	291.779	291.226	290.215	292.602	292.814	292.361	291.859	291.085	290.018	292.672	290.233	293.026	292.445	291.893	290.926	289.62	292.701	293.108	292.37	291.576	290.581	290.4	289.017	291.756	291.869	290.777	289.332	287.995	286.796	291.375	291.89	291.717	291.127	290.207	290.955	291.71	287.585	292.252	291.712	290.57	290.108	291.106	291.875	292.51	291.537	289.713
	29000	286.882	290.862	291.503	290.94	289.933	292.361	292.587	292.129	291.633	290.829	289.73	292.429	289.934	292.808	292.207	291.65	290.681	289.332	292.457	292.88	292.117	291.294	290.305	290.123	288.724	291.511	291.638	290.505	289.054	287.71	286.506	291.127	291.646	291.464	290.841	289.909	290.683	291.481	287.292	292.019	291.456	290.289	289.82	290.828	291.657	292.284	291.281	289.414
	30000	286.615	290.586	291.24	290.666	289.653	292.122	292.359	291.898	291.397	290.567	289.45	292.197	289.641	292.593	291.978	291.396	290.435	289.052	292.22	292.653	291.873	291.026	290.038	289.841	288.443	291.277	291.402	290.235	288.822	287.443	286.236	290.915	291.415	291.202	290.577	289.629	290.418	291.284	287.014	291.801	291.215	290.016	289.539	290.571	291.474	292.083	291.059	289.115
	31000	286.372	290.324	290.99	290.404	289.386	291.894	292.124	291.662	291.152	290.304	289.177	291.985	289.352	292.382	291.745	291.145	290.175	288.775	292.007	292.431	291.622	290.763	289.781	289.561	288.167	291.045	291.156	289.98	288.606	287.198	285.974	290.712	291.196	290.956	290.327	289.355	290.17	291.097	286.769	291.591	290.98	289.748	289.263	290.337	291.298	291.887	290.832	288.836
	32000	286.124	290.045	290.741	290.156	289.12	291.665	291.878	291.409	290.89	290.048	288.911	291.765	289.073	292.145	291.495	290.877	289.912	288.514	291.794	292.203	291.37	290.502	289.528	289.304	287.901	290.837	290.911	289.733	288.4	286.968	285.725	290.505	290.973	290.707	290.051	289.086	289.935	290.9	286.529	291.378	290.736	289.474	288.99	290.107	291.112	291.702	290.595	288.562
	33000	285.877	289.784	290.509	289.909	288.862	291.438	291.642	291.17	290.64	289.802	288.656	291.549	288.804	291.913	291.258	290.63	289.664	288.266	291.588	291.981	291.14	290.259	289.288	289.035	287.651	290.638	290.665	289.512	288.199	286.751	285.499	290.276	290.76	290.461	289.804	288.815	289.683	290.683	286.299	291.172	290.502	289.229	288.713	289.867	290.911	291.493	290.353	288.285
	34000	285.62	289.555	290.268	289.657	288.611	291.23	291.416	290.934	290.391	289.552	288.408	291.349	288.544	291.688	291.026	290.391	289.414	288.016	291.382	291.758	290.913	290.021	289.067	288.74	287.405	290.438	290.438	289.289	287.994	286.539	285.277	290.031	290.567	290.265	289.565	288.558	289.423	290.438	286.059	290.989	290.314	288.971	288.443	289.627	290.666	291.304	290.158	288.028
	35000	285.39	289.312	290.016	289.405	288.355	291.011	291.19	290.698	290.143	289.298	288.154	291.136	288.291	291.463	290.797	290.152	289.168	287.761	291.167	291.537	290.691	289.779	288.832	288.459	287.152	290.233	290.223	289.075	287.773	286.311	285.037	289.783	290.367	290.066	289.34	288.299	289.175	290.19	285.825	290.798	290.121	288.738	288.171	289.384	290.417	291.101	289.957	287.781
	36000	285.168	289.074	289.771	289.157	288.108	290.798	290.978	290.473	289.898	289.048	287.907	290.923	288.039	291.257	290.589	289.911	288.924	287.514	290.949	291.337	290.475	289.535	288.601	288.196	286.909	290.028	290.008	288.86	287.538	286.084	284.812	289.541	290.157	289.857	289.096	288.044	288.935	289.94	285.587	290.607	289.903	288.484	287.91	289.144	290.167	290.897	289.737	287.531
	37000	284.94	288.833	289.532	288.906	287.865	290.592	290.769	290.258	289.663	288.796	287.661	290.733	287.79	291.055	290.375	289.687	288.682	287.268	290.758	291.124	290.248	289.306	288.378	287.94	286.67	289.833	289.754	288.652	287.317	285.865	284.596	289.32	289.952	289.638	288.867	287.8	288.693	289.722	285.362	290.414	289.696	288.266	287.649	288.899	289.928	290.702	289.531	287.293
	38000	284.716	288.599	289.3	288.665	287.626	290.397	290.566	290.047	289.436	288.567	287.423	290.566	287.561	290.855	290.157	289.464	288.46	287.031	290.581	290.922	290.035	289.077	288.145	287.666	286.434	289.621	289.501	288.462	287.101	285.644	284.38	289.1	289.74	289.421	288.641	287.556	288.437	289.508	285.141	290.213	289.491	288.037	287.391	288.66	289.715	290.512	289.331	287.064
	39000	284.494	288.377	289.067	288.422	287.389	290.198	290.354	289.831	289.211	288.334	287.187	290.385	287.32	290.642	289.933	289.242	288.243	286.796	290.409	290.735	289.812	288.855	287.916	287.419	286.205	289.414	289.27	288.238	286.886	285.424	284.17	288.875	289.536	289.202	288.426	287.312	288.209	289.287	284.922	290.019	289.264	287.824	287.145	288.431	289.494	290.325	289.114	286.851
	40000	284.274	288.158	288.841	288.19	287.16	289.993	290.128	289.607	288.99	288.107	286.956	290.204	287.081	290.419	289.705	289.024	288.031	286.568	290.237	290.538	289.586	288.639	287.695	287.191	285.982	289.218	289.034	288.026	286.684	285.218	283.968	288.639	289.322	288.972	288.224	287.075	287.983	289.054	284.714	289.814	289.055	287.618	286.91	288.208	289.258	290.136	288.912	286.643
	41000	284.062	287.947	288.626	287.963	286.937	289.786	289.91	289.39	288.775	287.887	286.732	290.012	286.844	290.205	289.485	288.805	287.821	286.347	290.062	290.337	289.372	288.428	287.481	286.953	285.766	289.027	288.836	287.83	286.489	285.023	283.78	288.404	289.112	288.757	288.031	286.853	287.767	288.816	284.519	289.613	288.865	287.426	286.682	287.981	289.023	289.941	288.72	286.444
	42000	283.859	287.741	288.41	287.741	286.724	289.583	289.7	289.178	288.559	287.67	286.519	289.813	286.617	289.991	289.271	288.588	287.612	286.138	289.873	290.124	289.16	288.221	287.269	286.716	285.561	288.839	288.654	287.626	286.287	284.836	283.603	288.183	288.9	288.548	287.831	286.635	287.54	288.588	284.329	289.419	288.658	287.229	286.457	287.759	288.795	289.755	288.514	286.245
	43000	283.666	287.526	288.192	287.527	286.512	289.385	289.493	288.964	288.344	287.467	286.31	289.616	286.397	289.785	289.054	288.371	287.411	285.936	289.68	289.921	288.947	288.011	287.06	286.496	285.357	288.649	288.489	287.434	286.083	284.649	283.425	287.961	288.686	288.323	287.634	286.42	287.323	288.361	284.137	289.21	288.435	287.023	286.231	287.546	288.563	289.551	288.299	286.039
	44000	283.473	287.301	287.978	287.311	286.303	289.191	289.293	288.757	288.132	287.256	286.103	289.421	286.172	289.591	288.855	288.165	287.207	285.733	289.492	289.736	288.759	287.807	286.852	286.261	285.16	288.48	288.345	287.262	285.874	284.464	283.252	287.753	288.467	288.096	287.431	286.206	287.099	288.146	283.938	289.008	288.202	286.843	286.013	287.343	288.34	289.355	288.08	285.834
	45000	283.283	287.079	287.757	287.09	286.091	289.005	289.096	288.55	287.924	287.046	285.897	289.224	285.952	289.403	288.664	287.968	287.002	285.537	289.298	289.57	288.588	287.6	286.646	286.035	284.966	288.307	288.198	287.109	285.662	284.273	283.076	287.542	288.25	287.877	287.233	285.982	286.878	287.936	283.748	288.801	287.998	286.65	285.789	287.139	288.124	289.158	287.892	285.634
	46000	283.092	286.865	287.547	286.874	285.88	288.819	288.913	288.362	287.733	286.84	285.694	289.031	285.731	289.241	288.497	287.784	286.794	285.343	289.105	289.414	288.443	287.403	286.428	285.811	284.772	288.133	288.012	286.923	285.46	284.068	282.896	287.325	288.047	287.686	287.03	285.77	286.672	287.72	283.554	288.606	287.811	286.453	285.575	286.938	287.906	288.967	287.714	285.444
	47000	282.908	286.649	287.352	286.672	285.682	288.655	288.743	288.184	287.557	286.653	285.501	288.85	285.52	289.069	288.326	287.607	286.605	285.156	288.931	289.233	288.28	287.204	286.221	285.591	284.586	287.96	287.799	286.71	285.252	283.872	282.724	287.114	287.855	287.497	286.821	285.564	286.478	287.509	283.375	288.422	287.614	286.245	285.389	286.751	287.693	288.786	287.525	285.247
	48000	282.727	286.44	287.161	286.491	285.496	288.487	288.559	287.999	287.375	286.485	285.319	288.671	285.308	288.886	288.138	287.412	286.414	284.969	288.736	289.044	288.085	287.005	286.014	285.394	284.402	287.765	287.607	286.523	285.063	283.687	282.56	286.902	287.671	287.31	286.621	285.367	286.296	287.298	283.198	288.242	287.415	286.062	285.207	286.562	287.483	288.608	287.342	285.064
	49000	282.556	286.245	286.981	286.32	285.308	288.305	288.37	287.815	287.191	286.318	285.137	288.487	285.104	288.704	287.946	287.212	286.221	284.785	288.544	288.861	287.889	286.814	285.808	285.206	284.219	287.571	287.438	286.348	284.88	283.509	282.399	286.699	287.489	287.134	286.449	285.169	286.106	287.095	283.028	288.063	287.256	285.903	285.013	286.372	287.279	288.43	287.185	284.894
	50000	282.398	286.063	286.805	286.144	285.12	288.13	288.187	287.63	287.008	286.152	284.956	288.324	284.918	288.527	287.757	287.014	286.032	284.603	288.371	288.683	287.698	286.636	285.606	285.003	284.037	287.396	287.293	286.165	284.7	283.335	282.239	286.499	287.313	286.968	286.269	284.984	285.918	286.896	282.877	287.891	287.09	285.723	284.834	286.197	287.081	288.255	287.021	284.725
	51000	282.248	285.881	286.63	285.966	284.934	287.955	288.005	287.444	286.824	285.977	284.772	288.161	284.73	288.352	287.575	286.821	285.84	284.423	288.218	288.512	287.517	286.461	285.41	284.808	283.858	287.249	287.154	285.984	284.526	283.171	282.084	286.309	287.136	286.795	286.088	284.81	285.739	286.699	282.726	287.709	286.899	285.562	284.661	286.022	286.883	288.063	286.834	284.574
	52000	282.095	285.701	286.446	285.785	284.755	287.777	287.83	287.259	286.635	285.791	284.594	288.002	284.552	288.193	287.398	286.627	285.645	284.245	288.079	288.365	287.362	286.276	285.213	284.612	283.684	287.114	287.019	285.834	284.358	283.006	281.935	286.124	286.956	286.605	285.917	284.644	285.556	286.516	282.562	287.523	286.73	285.408	284.489	285.855	286.696	287.868	286.682	284.416
	53000	281.937	285.521	286.273	285.61	284.587	287.613	287.666	287.091	286.465	285.609	284.422	287.848	284.369	288.033	287.239	286.453	285.454	284.072	287.928	288.214	287.21	286.091	285.02	284.405	283.515	286.948	286.861	285.681	284.196	282.837	281.792	285.942	286.764	286.428	285.761	284.465	285.352	286.334	282.383	287.336	286.562	285.248	284.317	285.686	286.511	287.687	286.519	284.256
	54000	281.78	285.338	286.112	285.438	284.417	287.463	287.512	286.927	286.299	285.434	284.256	287.699	284.189	287.881	287.082	286.278	285.272	283.905	287.772	288.051	287.043	285.898	284.832	284.213	283.352	286.772	286.693	285.512	284.019	282.671	281.655	285.763	286.577	286.261	285.581	284.286	285.17	286.156	282.206	287.146	286.393	285.077	284.158	285.512	286.331	287.5	286.355	284.092
	55000	281.626	285.148	285.958	285.27	284.257	287.32	287.355	286.753	286.141	285.264	284.097	287.551	284.008	287.718	286.918	286.098	285.092	283.746	287.618	287.878	286.886	285.709	284.643	284.039	283.197	286.597	286.535	285.353	283.849	282.509	281.524	285.592	286.395	286.096	285.403	284.124	285.01	285.988	282.04	286.965	286.234	284.902	284.003	285.347	286.161	287.321	286.174	283.923
	56000	281.483	284.971	285.79	285.112	284.103	287.162	287.191	286.583	285.973	285.098	283.94	287.396	283.828	287.55	286.74	285.929	284.915	283.585	287.463	287.707	286.708	285.539	284.464	283.872	283.039	286.413	286.37	285.196	283.682	282.358	281.384	285.43	286.222	285.93	285.224	283.958	284.852	285.83	281.886	286.798	286.069	284.725	283.849	285.188	286	287.155	286.006	283.763
	57000	281.359	284.793	285.62	284.945	283.945	286.999	287.021	286.41	285.797	284.928	283.784	287.237	283.654	287.374	286.56	285.749	284.736	283.426	287.311	287.529	286.52	285.365	284.285	283.718	282.88	286.251	286.204	285.02	283.515	282.204	281.24	285.281	286.063	285.764	285.056	283.8	284.701	285.693	281.758	286.642	285.904	284.554	283.698	285.037	285.87	287.005	285.841	283.612
	58000	281.247	284.618	285.451	284.784	283.799	286.837	286.857	286.243	285.626	284.762	283.635	287.078	283.488	287.204	286.386	285.577	284.565	283.273	287.159	287.36	286.347	285.201	284.116	283.557	282.728	286.117	286.049	284.857	283.349	282.062	281.106	285.14	285.908	285.593	284.894	283.647	284.55	285.561	281.639	286.488	285.741	284.416	283.543	284.889	285.747	286.859	285.69	283.474
	59000	281.142	284.453	285.283	284.619	283.654	286.68	286.692	286.071	285.451	284.592	283.488	286.926	283.336	287.037	286.215	285.408	284.398	283.124	287.017	287.206	286.189	285.048	283.954	283.395	282.58	285.999	285.921	284.714	283.193	281.933	280.981	285.011	285.764	285.44	284.735	283.496	284.391	285.445	281.527	286.356	285.616	284.279	283.391	284.727	285.64	286.731	285.559	283.342
	60000	281.037	284.307	285.12	284.454	283.514	286.532	286.534	285.911	285.289	284.431	283.346	286.778	283.196	286.881	286.06	285.256	284.242	282.979	286.879	287.066	286.056	284.914	283.804	283.235	282.438	285.886	285.806	284.585	283.053	281.818	280.869	284.884	285.618	285.285	284.58	283.351	284.222	285.336	281.421	286.221	285.481	284.13	283.236	284.556	285.538	286.598	285.426	283.207
	61000	280.926	284.161	284.959	284.294	283.378	286.388	286.386	285.761	285.137	284.275	283.206	286.632	283.047	286.738	285.923	285.112	284.096	282.837	286.744	286.941	285.937	284.774	283.662	283.081	282.302	285.778	285.703	284.466	282.916	281.709	280.771	284.766	285.469	285.133	284.43	283.205	284.06	285.221	281.302	286.074	285.335	283.983	283.092	284.386	285.424	286.452	285.282	283.076
	62000	280.802	284.01	284.798	284.139	283.239	286.241	286.243	285.62	284.996	284.128	283.066	286.486	282.893	286.603	285.793	284.977	283.958	282.701	286.601	286.815	285.811	284.622	283.526	282.934	282.175	285.659	285.602	284.326	282.779	281.6	280.676	284.633	285.314	284.981	284.289	283.054	283.908	285.096	281.178	285.922	285.18	283.839	282.946	284.225	285.3	286.308	285.137	282.943
	63000	280.684	283.856	284.638	283.978	283.094	286.076	286.098	285.482	284.86	283.975	282.924	286.325	282.734	286.458	285.65	284.843	283.825	282.562	286.443	286.674	285.666	284.468	283.401	282.796	282.048	285.528	285.491	284.189	282.646	281.496	280.574	284.49	285.158	284.833	284.152	282.903	283.766	284.956	281.056	285.775	285.045	283.694	282.8	284.071	285.167	286.17	284.994	282.801
	64000	280.573	283.715	284.484	283.82	282.948	285.914	285.957	285.34	284.717	283.829	282.781	286.17	282.58	286.313	285.504	284.706	283.689	282.425	286.294	286.528	285.508	284.328	283.278	282.664	281.921	285.399	285.376	284.04	282.53	281.393	280.466	284.343	285.014	284.697	284.017	282.758	283.633	284.811	280.943	285.636	284.906	283.555	282.66	283.928	285.023	286.037	284.845	282.667
	65000	280.463	283.567	284.34	283.674	282.8	285.758	285.815	285.195	284.574	283.69	282.64	286.02	282.437	286.172	285.36	284.566	283.556	282.294	286.147	286.384	285.363	284.195	283.151	282.526	281.798	285.272	285.234	283.907	282.412	281.289	280.362	284.189	284.876	284.563	283.881	282.614	283.499	284.653	280.835	285.503	284.777	283.424	282.521	283.793	284.866	285.91	284.719	282.542
	66000	280.355	283.424	284.196	283.531	282.663	285.596	285.669	285.052	284.427	283.554	282.51	285.866	282.302	286.022	285.222	284.433	283.424	282.172	286.001	286.233	285.223	284.06	283.026	282.388	281.683	285.151	285.087	283.784	282.287	281.183	280.266	284.029	284.739	284.432	283.742	282.477	283.365	284.489	280.731	285.371	284.648	283.285	282.383	283.66	284.703	285.782	284.599	282.42
	67000	280.253	283.286	284.054	283.393	282.532	285.444	285.524	284.912	284.291	283.419	282.383	285.71	282.174	285.879	285.085	284.303	283.299	282.05	285.852	286.091	285.084	283.913	282.899	282.238	281.567	285.02	284.948	283.661	282.167	281.071	280.167	283.874	284.603	284.302	283.62	282.346	283.223	284.325	280.633	285.238	284.522	283.164	282.253	283.525	284.537	285.646	284.473	282.305
	68000	280.15	283.151	283.926	283.262	282.401	285.302	285.382	284.774	284.165	283.294	282.257	285.569	282.046	285.742	284.943	284.174	283.181	281.931	285.721	285.955	284.94	283.767	282.772	282.106	281.453	284.901	284.803	283.531	282.044	280.96	280.068	283.725	284.462	284.165	283.501	282.223	283.091	284.168	280.526	285.098	284.381	283.036	282.131	283.392	284.375	285.506	284.321	282.182
	69000	280.05	283.012	283.794	283.133	282.276	285.169	285.25	284.638	284.032	283.168	282.138	285.437	281.923	285.612	284.802	284.045	283.057	281.816	285.584	285.819	284.793	283.629	282.65	281.989	281.343	284.775	284.66	283.415	281.927	280.857	279.973	283.585	284.323	284.018	283.369	282.103	282.968	284.026	280.422	284.954	284.229	282.911	282.01	283.262	284.228	285.365	284.178	282.063
	70000	279.959	282.886	283.659	283.003	282.154	285.024	285.112	284.498	283.894	283.036	282.018	285.291	281.804	285.478	284.661	283.914	282.927	281.698	285.442	285.682	284.646	283.497	282.534	281.866	281.231	284.645	284.506	283.299	281.811	280.756	279.878	283.456	284.18	283.866	283.25	281.988	282.838	283.895	280.329	284.813	284.088	282.8	281.893	283.13	284.095	285.229	284.055	281.951
	71000	279.871	282.756	283.526	282.873	282.029	284.872	284.975	284.361	283.757	282.908	281.897	285.143	281.677	285.343	284.529	283.78	282.8	281.583	285.297	285.555	284.516	283.372	282.413	281.738	281.121	284.518	284.362	283.192	281.701	280.657	279.787	283.338	284.048	283.74	283.122	281.862	282.698	283.779	280.239	284.679	283.966	282.684	281.771	282.994	283.985	285.113	283.944	281.832
	72000	279.785	282.637	283.395	282.744	281.903	284.725	284.839	284.23	283.624	282.785	281.776	284.995	281.553	285.207	284.405	283.653	282.676	281.469	285.156	285.427	284.407	283.248	282.29	281.609	281.013	284.398	284.234	283.085	281.588	280.553	279.695	283.226	283.924	283.636	282.997	281.74	282.571	283.675	280.145	284.56	283.86	282.564	281.648	282.864	283.889	285.004	283.845	281.727
	73000	279.702	282.515	283.27	282.619	281.778	284.595	284.716	284.114	283.503	282.669	281.657	284.877	281.441	285.093	284.285	283.541	282.561	281.357	285.033	285.31	284.282	283.122	282.17	281.484	280.905	284.282	284.116	282.961	281.469	280.449	279.602	283.119	283.8	283.52	282.873	281.628	282.451	283.572	280.055	284.438	283.745	282.45	281.537	282.744	283.79	284.89	283.74	281.63
	74000	279.622	282.393	283.144	282.497	281.657	284.475	284.592	283.993	283.381	282.562	281.544	284.766	281.328	284.97	284.16	283.424	282.446	281.245	284.923	285.188	284.153	282.993	282.048	281.369	280.797	284.188	283.993	282.847	281.355	280.346	279.508	283.013	283.677	283.397	282.746	281.521	282.335	283.466	279.968	284.316	283.619	282.331	281.43	282.629	283.683	284.771	283.612	281.525
	75000	279.541	282.269	283.021	282.382	281.541	284.349	284.464	283.866	283.258	282.457	281.436	284.641	281.216	284.843	284.031	283.305	282.331	281.138	284.803	285.064	284.022	282.871	281.929	281.253	280.692	284.091	283.874	282.735	281.248	280.249	279.419	282.9	283.557	283.272	282.627	281.413	282.214	283.359	279.883	284.196	283.489	282.232	281.323	282.512	283.578	284.655	283.493	281.429
	76000	279.465	282.153	282.899	282.267	281.436	284.227	284.332	283.734	283.135	282.346	281.333	284.521	281.11	284.714	283.9	283.176	282.215	281.036	284.692	284.941	283.889	282.751	281.813	281.131	280.592	284.004	283.77	282.627	281.152	280.16	279.339	282.781	283.436	283.149	282.52	281.307	282.088	283.239	279.805	284.079	283.381	282.147	281.217	282.393	283.462	284.544	283.389	281.34
	77000	279.394	282.043	282.778	282.154	281.33	284.098	284.2	283.607	283.013	282.233	281.229	284.397	281.007	284.581	283.77	283.045	282.098	280.937	284.579	284.813	283.764	282.632	281.699	281.018	280.497	283.909	283.658	282.52	281.063	280.076	279.262	282.662	283.32	283.041	282.41	281.201	281.974	283.117	279.73	283.956	283.276	282.052	281.113	282.275	283.339	284.424	283.286	281.248
	78000	279.322	281.935	282.661	282.047	281.221	283.967	284.069	283.483	282.894	282.126	281.125	284.269	280.906	284.445	283.643	282.93	281.99	280.839	284.458	284.681	283.644	282.523	281.592	280.914	280.403	283.807	283.541	282.413	280.967	279.988	279.187	282.548	283.205	282.933	282.304	281.097	281.862	282.997	279.655	283.831	283.164	281.947	281.009	282.153	283.217	284.293	283.171	281.151
	79000	279.246	281.827	282.547	281.944	281.114	283.846	283.946	283.367	282.783	282.02	281.024	284.15	280.802	284.319	283.529	282.826	281.882	280.74	284.34	284.554	283.534	282.417	281.484	280.806	280.308	283.694	283.423	282.3	280.869	279.897	279.109	282.43	283.094	282.821	282.192	280.991	281.747	282.877	279.574	283.715	283.05	281.85	280.912	282.035	283.096	284.163	283.046	281.061
	80000	279.177	281.719	282.434	281.843	281.011	283.735	283.824	283.25	282.67	281.916	280.925	284.042	280.705	284.204	283.417	282.713	281.773	280.642	284.231	284.434	283.428	282.308	281.376	280.702	280.214	283.577	283.319	282.194	280.769	279.807	279.031	282.321	282.979	282.704	282.089	280.894	281.638	282.762	279.495	283.597	282.933	281.758	280.816	281.924	282.979	284.041	282.939	280.972
	81000	279.108	281.619	282.325	281.74	280.915	283.631	283.709	283.133	282.558	281.812	280.83	283.942	280.613	284.097	283.305	282.602	281.666	280.548	284.12	284.326	283.315	282.202	281.273	280.601	280.124	283.454	283.227	282.091	280.674	279.726	278.959	282.207	282.861	282.6	281.984	280.8	281.524	282.644	279.419	283.482	282.826	281.658	280.722	281.81	282.859	283.925	282.837	280.884
	82000	279.036	281.52	282.217	281.641	280.822	283.532	283.6	283.024	282.45	281.714	280.74	283.85	280.519	283.991	283.2	282.496	281.567	280.46	284.014	284.212	283.203	282.102	281.174	280.499	280.039	283.336	283.131	281.982	280.578	279.648	278.892	282.089	282.748	282.5	281.892	280.707	281.416	282.522	279.345	283.369	282.713	281.56	280.632	281.7	282.733	283.811	282.724	280.793
	83000	278.964	281.42	282.113	281.54	280.724	283.424	283.494	282.924	282.353	281.622	280.646	283.749	280.422	283.889	283.101	282.399	281.472	280.373	283.91	284.109	283.096	282.004	281.077	280.401	279.956	283.237	283.046	281.879	280.482	279.57	278.824	281.97	282.635	282.388	281.798	280.615	281.312	282.4	279.269	283.25	282.601	281.463	280.547	281.591	282.609	283.685	282.612	280.701
	84000	278.895	281.313	282.012	281.447	280.627	283.315	283.382	282.82	282.256	281.529	280.557	283.643	280.327	283.778	282.998	282.305	281.374	280.286	283.813	284.008	282.991	281.906	280.981	280.313	279.871	283.137	282.967	281.791	280.389	279.491	278.754	281.856	282.522	282.282	281.696	280.523	281.214	282.283	279.196	283.127	282.495	281.375	280.459	281.485	282.49	283.555	282.506	280.62
	85000	278.826	281.217	281.907	281.351	280.535	283.205	283.271	282.71	282.149	281.43	280.468	283.542	280.242	283.675	282.895	282.201	281.271	280.197	283.728	283.917	282.893	281.81	280.882	280.228	279.784	283.037	282.883	281.695	280.306	279.412	278.681	281.752	282.406	282.18	281.601	280.438	281.116	282.176	279.132	283.003	282.403	281.304	280.371	281.384	282.382	283.43	282.41	280.555
	86000	278.759	281.126	281.803	281.256	280.446	283.103	283.163	282.6	282.041	281.329	280.379	283.452	280.163	283.572	282.792	282.096	281.166	280.107	283.647	283.818	282.789	281.72	280.784	280.13	279.698	282.95	282.796	281.599	280.221	279.338	278.614	281.653	282.295	282.089	281.517	280.353	281.015	282.073	279.067	282.891	282.319	281.225	280.282	281.285	282.279	283.314	282.323	280.471
	87000	278.689	281.04	281.696	281.161	280.361	283.002	283.058	282.493	281.936	281.228	280.293	283.362	280.077	283.473	282.694	282.003	281.068	280.021	283.562	283.726	282.696	281.628	280.692	280.035	279.617	282.85	282.705	281.516	280.138	279.268	278.553	281.55	282.185	282	281.437	280.264	280.908	281.969	278.994	282.777	282.227	281.138	280.193	281.183	282.176	283.192	282.227	280.382
	88000	278.622	280.947	281.593	281.066	280.28	282.906	282.966	282.404	281.839	281.13	280.211	283.269	279.994	283.38	282.605	281.908	280.976	279.94	283.477	283.628	282.594	281.538	280.605	279.946	279.54	282.754	282.606	281.427	280.073	279.205	278.497	281.444	282.079	281.909	281.339	280.175	280.814	281.865	278.92	282.665	282.132	281.05	280.113	281.088	282.075	283.074	282.129	280.298
	89000	278.56	280.853	281.494	280.969	280.198	282.814	282.876	282.323	281.75	281.036	280.128	283.178	279.911	283.281	282.509	281.819	280.895	279.862	283.386	283.528	282.49	281.455	280.527	279.868	279.471	282.671	282.516	281.333	280.011	279.148	278.446	281.342	281.977	281.816	281.25	280.093	280.729	281.761	278.852	282.558	282.027	280.96	280.036	281.001	281.971	282.961	282.017	280.215
	90000	278.499	280.761	281.398	280.873	280.113	282.724	282.781	282.236	281.662	280.949	280.046	283.086	279.829	283.178	282.409	281.728	280.817	279.786	283.295	283.423	282.382	281.369	280.451	279.795	279.401	282.595	282.432	281.241	279.944	279.091	278.392	281.244	281.875	281.717	281.156	280.013	280.652	281.659	278.787	282.453	281.921	280.874	279.959	280.922	281.869	282.847	281.915	280.137
	91000	278.439	280.673	281.301	280.78	280.03	282.63	282.683	282.14	281.568	280.861	279.966	282.993	279.746	283.075	282.312	281.631	280.735	279.71	283.204	283.318	282.285	281.278	280.369	279.725	279.331	282.517	282.345	281.161	279.869	279.028	278.335	281.148	281.769	281.616	281.073	279.934	280.578	281.561	278.725	282.341	281.823	280.784	279.883	280.848	281.769	282.734	281.82	280.059
	92000	278.383	280.586	281.206	280.691	279.946	282.535	282.584	282.042	281.47	280.772	279.885	282.901	279.663	282.973	282.212	281.537	280.647	279.635	283.117	283.212	282.186	281.181	280.286	279.66	279.26	282.433	282.247	281.078	279.787	278.963	278.276	281.057	281.663	281.527	280.99	279.854	280.509	281.469	278.665	282.23	281.736	280.701	279.807	280.777	281.674	282.62	281.73	279.98
	93000	278.327	280.497	281.118	280.607	279.865	282.438	282.484	281.944	281.378	280.686	279.808	282.806	279.586	282.869	282.113	281.445	280.56	279.561	283.024	283.107	282.084	281.079	280.2	279.596	279.191	282.345	282.148	280.99	279.703	278.894	278.22	280.965	281.556	281.446	280.902	279.777	280.438	281.377	278.606	282.118	281.657	280.618	279.731	280.711	281.581	282.506	281.636	279.899
	94000	278.274	280.414	281.033	280.527	279.788	282.34	282.385	281.85	281.292	280.604	279.733	282.707	279.518	282.764	282.013	281.357	280.477	279.488	282.924	283.001	281.982	280.984	280.117	279.537	279.123	282.243	282.041	280.898	279.626	278.827	278.163	280.875	281.457	281.367	280.816	279.706	280.371	281.284	278.552	282.009	281.576	280.533	279.659	280.64	281.489	282.393	281.542	279.824
	95000	278.223	280.328	280.95	280.452	279.717	282.242	282.284	281.763	281.209	280.525	279.662	282.607	279.447	282.661	281.915	281.273	280.395	279.417	282.828	282.895	281.879	280.897	280.037	279.474	279.054	282.14	281.93	280.818	279.556	278.763	278.107	280.785	281.365	281.281	280.735	279.639	280.298	281.192	278.497	281.91	281.495	280.458	279.588	280.562	281.396	282.286	281.457	279.759
	96000	278.169	280.243	280.862	280.373	279.648	282.149	282.192	281.669	281.121	280.442	279.593	282.512	279.382	282.567	281.826	281.193	280.312	279.348	282.735	282.796	281.788	280.82	279.96	279.404	278.988	282.041	281.831	280.738	279.494	278.702	278.055	280.696	281.274	281.197	280.652	279.57	280.213	281.1	278.437	281.816	281.414	280.386	279.513	280.479	281.302	282.188	281.372	279.688
	97000	278.114	280.162	280.774	280.287	279.583	282.057	282.096	281.575	281.031	280.354	279.526	282.423	279.313	282.473	281.738	281.107	280.226	279.28	282.649	282.702	281.7	280.741	279.881	279.33	278.923	281.956	281.743	280.662	279.438	278.646	278.005	280.608	281.184	281.114	280.566	279.497	280.127	281.009	278.374	281.724	281.324	280.3	279.439	280.392	281.21	282.092	281.282	279.614
	98000	278.067	280.082	280.687	280.206	279.52	281.968	282.002	281.486	280.942	280.271	279.46	282.335	279.241	282.384	281.652	281.021	280.141	279.214	282.564	282.611	281.614	280.661	279.804	279.26	278.861	281.876	281.665	280.593	279.378	278.595	277.957	280.522	281.097	281.026	280.482	279.428	280.046	280.921	278.317	281.639	281.232	280.219	279.372	280.308	281.121	282.005	281.193	279.542
	99000	278.022	280.006	280.604	280.129	279.458	281.884	281.914	281.398	280.854	280.193	279.395	282.256	279.168	282.298	281.568	280.938	280.061	279.149	282.486	282.524	281.531	280.583	279.732	279.196	278.8	281.805	281.59	280.53	279.317	278.547	277.916	280.442	281.012	280.934	280.402	279.355	279.97	280.836	278.264	281.555	281.138	280.141	279.306	280.231	281.035	281.924	281.107	279.471
	100000	277.981	279.925	280.521	280.051	279.393	281.802	281.827	281.314	280.776	280.119	279.331	282.178	279.097	282.213	281.486	280.859	279.993	279.09	282.407	282.437	281.447	280.5	279.668	279.136	278.747	281.736	281.508	280.456	279.249	278.498	277.877	280.37	280.932	280.846	280.317	279.285	279.902	280.76	278.219	281.474	281.051	280.068	279.239	280.162	280.955	281.845	281.028	279.407
	101000	277.937	279.842	280.438	279.971	279.324	281.72	281.742	281.231	280.697	280.045	279.266	282.095	279.029	282.122	281.4	280.781	279.926	279.031	282.326	282.347	281.362	280.427	279.604	279.079	278.692	281.67	281.432	280.38	279.181	278.448	277.834	280.297	280.859	280.77	280.24	279.217	279.834	280.683	278.174	281.404	280.987	280.004	279.171	280.097	280.876	281.776	280.957	279.342
	102000	277.891	279.771	280.356	279.895	279.256	281.64	281.653	281.141	280.614	279.974	279.201	282.015	278.968	282.032	281.309	280.698	279.857	278.97	282.249	282.26	281.28	280.351	279.535	279.02	278.635	281.601	281.355	280.305	279.119	278.394	277.788	280.22	280.79	280.703	280.163	279.151	279.772	280.603	278.123	281.329	280.921	279.928	279.102	280.032	280.794	281.695	280.895	279.279
	103000	277.845	279.702	280.276	279.82	279.186	281.558	281.566	281.055	280.535	279.905	279.134	281.935	278.909	281.945	281.224	280.614	279.79	278.909	282.171	282.176	281.205	280.282	279.466	278.962	278.578	281.529	281.276	280.229	279.065	278.341	277.742	280.141	280.716	280.63	280.091	279.088	279.705	280.522	278.074	281.252	280.85	279.863	279.038	279.957	280.713	281.61	280.828	279.221
	104000	277.795	279.633	280.2	279.751	279.117	281.479	281.482	280.974	280.458	279.836	279.069	281.859	278.851	281.864	281.148	280.535	279.718	278.847	282.098	282.098	281.133	280.213	279.397	278.906	278.521	281.461	281.207	280.151	279.015	278.291	277.697	280.063	280.639	280.554	280.021	279.03	279.634	280.444	278.023	281.173	280.772	279.802	278.981	279.884	280.632	281.527	280.751	279.17
	105000	277.747	279.564	280.128	279.685	279.054	281.412	281.408	280.896	280.388	279.769	279.009	281.786	278.794	281.787	281.069	280.463	279.651	278.789	282.021	282.017	281.054	280.148	279.332	278.85	278.468	281.379	281.131	280.075	278.969	278.24	277.658	279.987	280.554	280.473	279.952	278.974	279.564	280.365	277.967	281.085	280.69	279.74	278.921	279.811	280.554	281.438	280.671	279.107
	106000	277.7	279.498	280.054	279.621	278.995	281.342	281.33	280.816	280.313	279.704	278.953	281.702	278.74	281.704	280.987	280.39	279.586	278.735	281.927	281.929	280.973	280.084	279.27	278.791	278.418	281.294	281.05	280.002	278.925	278.197	277.623	279.918	280.47	280.396	279.882	278.916	279.491	280.292	277.915	280.996	280.613	279.675	278.863	279.738	280.479	281.351	280.598	279.047
	107000	277.657	279.428	279.983	279.556	278.936	281.273	281.254	280.745	280.242	279.641	278.896	281.631	278.679	281.626	280.908	280.318	279.524	278.682	281.836	281.846	280.889	280.019	279.212	278.736	278.369	281.21	280.966	279.926	278.874	278.152	277.585	279.851	280.39	280.319	279.809	278.859	279.423	280.227	277.867	280.913	280.533	279.602	278.809	279.664	280.411	281.273	280.515	278.986
	108000	277.614	279.358	279.914	279.491	278.875	281.203	281.178	280.671	280.175	279.577	278.839	281.562	278.617	281.552	280.835	280.248	279.465	278.63	281.76	281.774	280.813	279.944	279.155	278.684	278.321	281.141	280.908	279.86	278.815	278.104	277.545	279.781	280.313	280.239	279.738	278.798	279.358	280.161	277.819	280.834	280.461	279.532	278.752	279.592	280.349	281.199	280.447	278.921
	109000	277.573	279.29	279.845	279.425	278.813	281.124	281.1	280.597	280.107	279.513	278.78	281.488	278.551	281.479	280.765	280.176	279.405	278.576	281.686	281.711	280.743	279.867	279.098	278.632	278.272	281.078	280.858	279.787	278.75	278.056	277.504	279.714	280.242	280.168	279.67	278.733	279.291	280.093	277.777	280.764	280.398	279.461	278.695	279.526	280.283	281.131	280.377	278.857
	110000	277.539	279.222	279.779	279.361	278.752	281.045	281.025	280.524	280.04	279.451	278.723	281.408	278.492	281.407	280.692	280.112	279.347	278.525	281.608	281.643	280.67	279.8	279.045	278.581	278.224	281.018	280.792	279.719	278.688	278.014	277.465	279.659	280.179	280.105	279.593	278.674	279.232	280.04	277.744	280.703	280.335	279.389	278.64	279.466	280.23	281.065	280.315	278.801
	111000	277.508	279.16	279.716	279.301	278.693	280.966	280.948	280.451	279.972	279.392	278.668	281.326	278.436	281.325	280.617	280.046	279.288	278.473	281.527	281.557	280.59	279.738	278.991	278.529	278.175	280.948	280.713	279.659	278.633	277.972	277.426	279.607	280.122	280.043	279.526	278.618	279.175	279.989	277.71	280.643	280.271	279.325	278.587	279.403	280.176	281	280.248	278.745
	112000	277.474	279.101	279.654	279.244	278.638	280.891	280.874	280.381	279.905	279.332	278.615	281.249	278.381	281.25	280.546	279.981	279.228	278.422	281.447	281.476	280.515	279.678	278.936	278.475	278.126	280.866	280.631	279.607	278.582	277.93	277.386	279.55	280.062	279.982	279.457	278.562	279.119	279.932	277.676	280.586	280.206	279.261	278.533	279.347	280.117	280.94	280.189	278.694
	113000	277.437	279.041	279.589	279.185	278.584	280.818	280.801	280.313	279.84	279.272	278.565	281.177	278.326	281.174	280.474	279.916	279.168	278.371	281.369	281.396	280.439	279.613	278.882	278.421	278.077	280.795	280.557	279.552	278.528	277.888	277.347	279.489	280.002	279.922	279.394	278.507	279.064	279.871	277.637	280.525	280.137	279.201	278.478	279.295	280.055	280.88	280.125	278.642
	114000	277.402	278.982	279.522	279.125	278.532	280.75	280.731	280.247	279.777	279.21	278.513	281.106	278.276	281.1	280.404	279.851	279.108	278.321	281.292	281.316	280.367	279.549	278.83	278.369	278.03	280.723	280.48	279.498	278.477	277.85	277.31	279.427	279.941	279.857	279.332	278.455	279.01	279.806	277.599	280.459	280.067	279.145	278.426	279.244	279.989	280.813	280.056	278.59
	115000	277.367	278.923	279.459	279.062	278.479	280.684	280.668	280.187	279.719	279.148	278.462	281.036	278.226	281.032	280.34	279.789	279.053	278.274	281.218	281.238	280.299	279.487	278.78	278.317	277.988	280.647	280.402	279.446	278.43	277.811	277.278	279.364	279.877	279.786	279.271	278.404	278.958	279.74	277.563	280.392	279.995	279.087	278.376	279.195	279.922	280.747	279.993	278.539
	116000	277.335	278.865	279.396	278.998	278.427	280.619	280.603	280.126	279.661	279.087	278.41	280.966	278.175	280.96	280.273	279.725	278.998	278.228	281.149	281.165	280.231	279.424	278.732	278.267	277.947	280.577	280.328	279.396	278.382	277.771	277.245	279.3	279.814	279.719	279.213	278.353	278.902	279.675	277.531	280.327	279.938	279.038	278.325	279.141	279.858	280.682	279.94	278.495
	117000	277.306	278.808	279.336	278.937	278.374	280.554	280.537	280.063	279.603	279.029	278.359	280.896	278.13	280.884	280.206	279.665	278.944	278.182	281.081	281.09	280.161	279.362	278.68	278.215	277.905	280.51	280.263	279.341	278.329	277.73	277.212	279.24	279.756	279.659	279.156	278.307	278.843	279.61	277.501	280.263	279.883	278.985	278.278	279.088	279.793	280.616	279.883	278.453
	118000	277.277	278.752	279.276	278.883	278.324	280.485	280.467	279.997	279.543	278.976	278.312	280.825	278.086	280.81	280.136	279.608	278.891	278.136	281.012	281.013	280.088	279.301	278.628	278.17	277.863	280.445	280.2	279.282	278.275	277.688	277.178	279.179	279.696	279.596	279.1	278.263	278.794	279.544	277.47	280.202	279.827	278.939	278.232	279.039	279.726	280.55	279.83	278.414
	119000	277.249	278.699	279.218	278.833	278.277	280.415	280.395	279.929	279.48	278.924	278.266	280.755	278.046	280.738	280.069	279.55	278.839	278.092	280.945	280.936	280.02	279.246	278.577	278.127	277.822	280.385	280.136	279.226	278.227	277.648	277.146	279.119	279.634	279.534	279.047	278.22	278.746	279.479	277.44	280.137	279.774	278.898	278.188	278.986	279.658	280.482	279.785	278.382
	120000	277.221	278.648	279.162	278.782	278.232	280.345	280.325	279.861	279.418	278.872	278.222	280.685	278.006	280.667	280.002	279.487	278.784	278.049	280.878	280.862	279.954	279.192	278.526	278.079	277.783	280.325	280.073	279.17	278.182	277.611	277.116	279.061	279.569	279.472	278.995	278.177	278.694	279.415	277.407	280.071	279.723	278.856	278.144	278.927	279.591	280.412	279.737	278.346
	121000	277.192	278.604	279.107	278.732	278.189	280.28	280.259	279.798	279.356	278.82	278.178	280.617	277.969	280.596	279.935	279.422	278.731	278.007	280.81	280.788	279.891	279.141	278.475	278.034	277.744	280.266	280.014	279.116	278.138	277.574	277.087	279.003	279.505	279.413	278.949	278.138	278.638	279.352	277.372	279.999	279.663	278.815	278.104	278.868	279.526	280.337	279.682	278.307
	122000	277.158	278.561	279.051	278.684	278.144	280.216	280.196	279.735	279.296	278.77	278.135	280.543	277.933	280.53	279.873	279.364	278.679	277.964	280.736	280.718	279.831	279.086	278.424	277.991	277.705	280.203	279.953	279.058	278.101	277.535	277.058	278.945	279.444	279.349	278.893	278.097	278.585	279.291	277.332	279.929	279.589	278.76	278.064	278.811	279.462	280.261	279.612	278.263
	123000	277.129	278.509	278.996	278.633	278.097	280.155	280.136	279.678	279.238	278.72	278.09	280.48	277.894	280.473	279.817	279.312	278.628	277.922	280.674	280.658	279.774	279.036	278.375	277.95	277.666	280.146	279.897	279	278.068	277.499	277.028	278.893	279.385	279.284	278.837	278.056	278.533	279.234	277.3	279.864	279.519	278.711	278.022	278.754	279.402	280.192	279.548	278.222
	124000	277.101	278.458	278.941	278.584	278.05	280.098	280.08	279.621	279.18	278.67	278.046	280.428	277.856	280.421	279.763	279.256	278.577	277.879	280.621	280.602	279.721	278.988	278.326	277.907	277.627	280.089	279.834	278.944	278.039	277.463	276.998	278.846	279.327	279.221	278.782	278.014	278.48	279.186	277.27	279.809	279.462	278.665	277.98	278.7	279.35	280.137	279.491	278.183
	125000	277.077	278.413	278.887	278.537	278.008	280.042	280.024	279.564	279.125	278.621	278.003	280.372	277.818	280.366	279.708	279.202	278.528	277.838	280.564	280.541	279.668	278.944	278.278	277.867	277.589	280.029	279.769	278.891	278.006	277.428	276.969	278.801	279.278	279.168	278.732	277.973	278.431	279.142	277.244	279.762	279.41	278.614	277.939	278.646	279.307	280.088	279.439	278.14
	126000	277.054	278.367	278.835	278.491	277.967	279.986	279.967	279.508	279.07	278.573	277.964	280.318	277.776	280.309	279.654	279.146	278.479	277.798	280.508	280.477	279.617	278.9	278.231	277.825	277.552	279.972	279.7	278.84	277.974	277.394	276.941	278.761	279.23	279.12	278.683	277.931	278.381	279.097	277.217	279.714	279.361	278.567	277.899	278.591	279.261	280.04	279.389	278.098
	127000	277.029	278.32	278.782	278.442	277.93	279.924	279.906	279.45	279.015	278.52	277.925	280.261	277.735	280.248	279.598	279.09	278.429	277.759	280.456	280.416	279.567	278.857	278.183	277.785	277.515	279.922	279.64	278.793	277.943	277.36	276.912	278.72	279.183	279.071	278.634	277.889	278.331	279.052	277.189	279.667	279.307	278.523	277.857	278.536	279.213	279.989	279.336	278.062
	128000	277.001	278.276	278.727	278.39	277.894	279.862	279.845	279.391	278.957	278.467	277.886	280.198	277.699	280.186	279.545	279.033	278.376	277.72	280.394	280.356	279.516	278.814	278.135	277.743	277.479	279.865	279.585	278.744	277.911	277.326	276.883	278.679	279.132	279.019	278.59	277.85	278.279	279.007	277.159	279.612	279.254	278.489	277.818	278.48	279.165	279.931	279.287	278.032
	129000	276.973	278.236	278.672	278.342	277.857	279.806	279.787	279.331	278.9	278.415	277.849	280.14	277.666	280.128	279.489	278.975	278.324	277.683	280.333	280.296	279.462	278.764	278.087	277.699	277.444	279.799	279.536	278.697	277.872	277.294	276.855	278.636	279.077	278.965	278.552	277.814	278.227	278.96	277.13	279.555	279.207	278.454	277.781	278.426	279.116	279.877	279.242	278.001
	130000	276.949	278.199	278.621	278.295	277.822	279.755	279.728	279.272	278.844	278.368	277.813	280.087	277.635	280.069	279.433	278.918	278.276	277.647	280.278	280.237	279.407	278.716	278.043	277.658	277.411	279.746	279.493	278.652	277.838	277.267	276.831	278.589	279.025	278.919	278.51	277.781	278.177	278.912	277.105	279.501	279.162	278.408	277.745	278.375	279.068	279.824	279.195	277.964
	131000	276.926	278.159	278.574	278.253	277.787	279.703	279.672	279.217	278.796	278.325	277.778	280.041	277.599	280.017	279.384	278.867	278.234	277.614	280.234	280.189	279.356	278.673	278.006	277.617	277.382	279.703	279.449	278.611	277.807	277.246	276.814	278.543	278.977	278.871	278.472	277.746	278.129	278.863	277.08	279.451	279.112	278.369	277.714	278.327	279.019	279.776	279.149	277.929
	132000	276.903	278.119	278.53	278.211	277.753	279.648	279.615	279.165	278.754	278.287	277.745	279.99	277.561	279.965	279.335	278.821	278.199	277.584	280.189	280.139	279.309	278.63	277.976	277.581	277.356	279.659	279.407	278.574	277.773	277.224	276.799	278.498	278.93	278.824	278.431	277.708	278.084	278.814	277.054	279.401	279.058	278.328	277.68	278.28	278.97	279.725	279.094	277.892
	133000	276.881	278.075	278.485	278.17	277.717	279.591	279.561	279.117	278.713	278.248	277.712	279.937	277.524	279.911	279.286	278.777	278.164	277.555	280.14	280.088	279.261	278.583	277.942	277.549	277.33	279.618	279.367	278.535	277.733	277.198	276.781	278.455	278.882	278.774	278.388	277.671	278.044	278.769	277.03	279.351	279.009	278.29	277.644	278.237	278.925	279.674	279.049	277.86
	134000	276.858	278.031	278.44	278.13	277.68	279.535	279.508	279.069	278.669	278.208	277.678	279.882	277.487	279.858	279.237	278.736	278.126	277.524	280.09	280.036	279.213	278.539	277.906	277.518	277.301	279.581	279.324	278.491	277.692	277.169	276.758	278.414	278.835	278.724	278.344	277.635	278.006	278.725	277.007	279.304	278.968	278.255	277.608	278.198	278.88	279.629	279.01	277.831
	135000	276.837	277.994	278.396	278.091	277.645	279.478	279.453	279.019	278.624	278.169	277.644	279.827	277.457	279.802	279.186	278.692	278.086	277.491	280.038	279.981	279.165	278.498	277.869	277.48	277.272	279.542	279.281	278.447	277.655	277.139	276.733	278.373	278.793	278.68	278.305	277.601	277.966	278.682	276.984	279.262	278.929	278.22	277.572	278.162	278.835	279.587	278.973	277.796
	136000	276.816	277.96	278.354	278.054	277.609	279.425	279.4	278.968	278.578	278.13	277.608	279.774	277.426	279.747	279.137	278.648	278.045	277.457	279.986	279.928	279.12	278.455	277.83	277.439	277.242	279.498	279.235	278.406	277.616	277.107	276.709	278.331	278.748	278.635	278.269	277.567	277.919	278.639	276.961	279.217	278.885	278.187	277.537	278.119	278.791	279.544	278.937	277.763
	137000	276.796	277.927	278.311	278.014	277.572	279.376	279.352	278.923	278.534	278.088	277.571	279.725	277.397	279.699	279.093	278.606	278.004	277.423	279.936	279.875	279.074	278.412	277.79	277.399	277.211	279.453	279.192	278.36	277.577	277.075	276.684	278.288	278.704	278.593	278.233	277.535	277.875	278.593	276.936	279.168	278.838	278.147	277.506	278.072	278.745	279.493	278.887	277.731
	138000	276.775	277.89	278.269	277.975	277.535	279.329	279.303	278.879	278.491	278.049	277.534	279.678	277.364	279.65	279.049	278.568	277.966	277.389	279.886	279.822	279.026	278.372	277.752	277.36	277.18	279.405	279.151	278.313	277.543	277.044	276.659	278.246	278.656	278.544	278.188	277.503	277.832	278.548	276.907	279.114	278.783	278.104	277.477	278.029	278.699	279.432	278.827	277.695
	139000	276.752	277.851	278.228	277.939	277.5	279.286	279.256	278.835	278.45	278.012	277.499	279.636	277.333	279.601	279.002	278.525	277.929	277.356	279.843	279.773	278.974	278.328	277.715	277.326	277.151	279.362	279.113	278.265	277.509	277.014	276.636	278.204	278.608	278.494	278.146	277.471	277.793	278.504	276.879	279.057	278.728	278.066	277.446	277.991	278.655	279.37	278.778	277.664
	140000	276.728	277.814	278.19	277.904	277.468	279.241	279.209	278.79	278.411	277.977	277.467	279.589	277.302	279.55	278.953	278.483	277.893	277.326	279.797	279.726	278.927	278.284	277.681	277.3	277.124	279.323	279.074	278.22	277.476	276.989	276.615	278.163	278.558	278.443	278.104	277.44	277.763	278.459	276.853	279.004	278.682	278.027	277.416	277.959	278.609	279.314	278.736	277.632
	141000	276.708	277.778	278.152	277.87	277.438	279.194	279.159	278.743	278.37	277.942	277.438	279.542	277.271	279.496	278.902	278.44	277.859	277.299	279.753	279.677	278.879	278.246	277.651	277.278	277.099	279.282	279.031	278.181	277.447	276.969	276.598	278.126	278.515	278.401	278.063	277.408	277.735	278.417	276.831	278.958	278.643	277.983	277.385	277.926	278.564	279.266	278.694	277.597
	142000	276.692	277.743	278.114	277.837	277.408	279.147	279.11	278.697	278.327	277.908	277.41	279.493	277.241	279.441	278.853	278.398	277.827	277.272	279.706	279.624	278.833	278.211	277.622	277.252	277.075	279.239	278.986	278.148	277.419	276.949	276.583	278.093	278.478	278.363	278.025	277.375	277.703	278.38	276.812	278.92	278.608	277.946	277.352	277.891	278.524	279.227	278.659	277.565
	143000	276.676	277.708	278.075	277.8	277.377	279.101	279.063	278.653	278.287	277.874	277.38	279.444	277.214	279.391	278.809	278.359	277.796	277.245	279.657	279.575	278.794	278.178	277.592	277.225	277.05	279.197	278.945	278.112	277.392	276.926	276.565	278.06	278.444	278.325	277.988	277.344	277.671	278.343	276.794	278.883	278.57	277.91	277.321	277.853	278.486	279.186	278.624	277.536
	144000	276.659	277.677	278.036	277.761	277.345	279.058	279.02	278.613	278.248	277.841	277.349	279.398	277.185	279.348	278.771	278.322	277.765	277.216	279.608	279.536	278.754	278.147	277.561	277.196	277.024	279.15	278.909	278.077	277.367	276.904	276.546	278.031	278.409	278.285	277.953	277.312	277.636	278.308	276.775	278.843	278.526	277.877	277.289	277.814	278.448	279.141	278.588	277.504
[truncated: 83 more columns]

## Sheet: 600
	flow-time	tem(crate1)	tem(crate10)	tem(crate100)	tem(crate101)	tem(crate102)	tem(crate103)	tem(crate104)	tem(crate105)	tem(crate106)	tem(crate107)	tem(crate108)	tem(crate109)	tem(crate11)	tem(crate110)	tem(crate111)	tem(crate112)	tem(crate113)	tem(crate114)	tem(crate115)	tem(crate116)	tem(crate117)	tem(crate118)	tem(crate119)	tem(crate12)	tem(crate120)	tem(crate121)	tem(crate122)	tem(crate123)	tem(crate124)	tem(crate125)	tem(crate126)	tem(crate13)	tem(crate14)	tem(crate15)	tem(crate16)	tem(crate17)	tem(crate18)	tem(crate19)	tem(crate2)	tem(crate20)	tem(crate21)	tem(crate22)	tem(crate23)	tem(crate24)	tem(crate25)	tem(crate26)	tem(crate27)	tem(crate28)
	0	301.15	301.15	301.15	301.15	301.15	301.15	301.15	301.15	301.15	301.15	301.15	301.15	301.15	301.15	301.15	301.15	301.15	301.15	301.15	301.15	301.15	301.15	301.15	301.15	301.15	301.15	301.15	301.15	301.15	301.15	301.15	301.15	301.15	301.15	301.15	301.15	301.15	301.15	301.15	301.15	301.15	301.15	301.15	301.15	301.15	301.15	301.15	301.15
	1.00008	301.15	301.15	301.15	301.15	301.15	301.15	301.15	301.15	301.15	301.15	301.15	301.15	301.15	301.15	301.15	301.15	301.15	301.15	301.15	301.15	301.15	301.15	301.15	301.15	301.15	301.15	301.15	301.15	301.15	301.15	301.15	301.15	301.15	301.15	301.15	301.15	301.15	301.15	301.15	301.15	301.15	301.15	301.15	301.15	301.15	301.15	301.15	301.15
	2.08008	301.15	301.15	301.15	301.15	301.15	301.15	301.15	301.15	301.15	301.15	301.15	301.15	301.15	301.15	301.15	301.15	301.15	301.15	301.15	301.15	301.15	301.15	301.15	301.15	301.15	301.15	301.15	301.15	301.15	301.15	301.15	301.15	301.15	301.15	301.15	301.15	301.15	301.15	301.15	301.15	301.15	301.15	301.15	301.15	301.15	301.15	301.15	301.15
	3.16008	301.15	301.15	301.15	301.15	301.15	301.15	301.15	301.15	301.15	301.15	301.15	301.15	301.15	301.15	301.15	301.15	301.15	301.15	301.15	301.15	301.15	301.15	301.15	301.15	301.15	301.15	301.15	301.15	301.15	301.15	301.15	301.15	301.15	301.15	301.15	301.15	301.15	301.15	301.15	301.15	301.15	301.15	301.15	301.15	301.15	301.15	301.15	301.15
	4.06008	301.15	301.15	301.15	301.15	301.15	301.15	301.15	301.15	301.15	301.15	301.15	301.15	301.15	301.15	301.15	301.15	301.15	301.15	301.15	301.15	301.15	301.15	301.15	301.15	301.15	301.15	301.15	301.15	301.15	301.15	301.15	301.15	301.15	301.15	301.15	301.15	301.15	301.15	301.15	301.15	301.149	301.15	301.15	301.15	301.15	301.15	301.149	301.15
	5.14008	301.15	301.15	301.15	301.15	301.15	301.15	301.15	301.15	301.15	301.15	301.15	301.15	301.15	301.15	301.15	301.15	301.15	301.15	301.15	301.15	301.15	301.15	301.15	301.15	301.15	301.149	301.15	301.15	301.15	301.15	301.15	301.15	301.149	301.149	301.15	301.15	301.15	301.15	301.15	301.149	301.149	301.15	301.15	301.15	301.15	301.149	301.149	301.15
	6.04008	301.15	301.149	301.15	301.15	301.15	301.15	301.15	301.15	301.15	301.15	301.15	301.15	301.15	301.15	301.15	301.15	301.15	301.15	301.15	301.15	301.15	301.15	301.15	301.15	301.15	301.149	301.15	301.15	301.15	301.15	301.15	301.15	301.149	301.149	301.149	301.15	301.15	301.15	301.15	301.149	301.149	301.149	301.15	301.15	301.15	301.149	301.149	301.149
	7.12008	301.15	301.149	301.15	301.15	301.15	301.15	301.15	301.15	301.15	301.15	301.15	301.15	301.15	301.15	301.15	301.15	301.15	301.15	301.15	301.15	301.15	301.15	301.15	301.15	301.15	301.149	301.15	301.15	301.15	301.15	301.15	301.15	301.149	301.149	301.149	301.15	301.15	301.15	301.15	301.149	301.149	301.149	301.15	301.15	301.15	301.149	301.149	301.149
	8.02008	301.15	301.149	301.15	301.15	301.15	301.15	301.15	301.15	301.15	301.15	301.15	301.15	301.149	301.15	301.15	301.15	301.15	301.15	301.15	301.15	301.15	301.15	301.15	301.15	301.15	301.149	301.15	301.15	301.15	301.15	301.15	301.149	301.149	301.149	301.149	301.149	301.15	301.149	301.15	301.149	301.149	301.149	301.149	301.15	301.15	301.149	301.148	301.148
	9.10008	301.15	301.149	301.15	301.15	301.15	301.15	301.15	301.15	301.15	301.15	301.15	301.15	301.149	301.15	301.15	301.15	301.15	301.15	301.15	301.15	301.15	301.15	301.15	301.149	301.15	301.149	301.149	301.15	301.15	301.15	301.15	301.149	301.149	301.149	301.148	301.149	301.149	301.149	301.149	301.149	301.148	301.148	301.149	301.149	301.15	301.149	301.148	301.148
	10.0001	301.15	301.149	301.15	301.15	301.15	301.15	301.15	301.15	301.15	301.15	301.15	301.15	301.149	301.15	301.15	301.15	301.15	301.15	301.15	301.15	301.15	301.15	301.15	301.149	301.15	301.149	301.149	301.149	301.15	301.15	301.15	301.149	301.149	301.148	301.148	301.149	301.149	301.149	301.149	301.149	301.148	301.148	301.149	301.149	301.15	301.149	301.148	301.147
	11.8001	301.149	301.148	301.15	301.15	301.15	301.15	301.15	301.15	301.15	301.15	301.15	301.15	301.148	301.15	301.15	301.15	301.15	301.15	301.15	301.15	301.15	301.15	301.15	301.149	301.15	301.149	301.149	301.149	301.15	301.15	301.15	301.149	301.149	301.148	301.148	301.148	301.149	301.149	301.149	301.149	301.148	301.147	301.148	301.149	301.15	301.149	301.148	301.147
	13.6001	301.149	301.148	301.15	301.15	301.149	301.15	301.15	301.15	301.15	301.15	301.15	301.15	301.148	301.15	301.15	301.15	301.15	301.15	301.15	301.15	301.15	301.15	301.15	301.148	301.15	301.149	301.149	301.149	301.149	301.149	301.149	301.149	301.148	301.148	301.148	301.148	301.149	301.149	301.149	301.148	301.148	301.147	301.148	301.148	301.149	301.149	301.148	301.146
	15.4001	301.149	301.148	301.149	301.149	301.149	301.15	301.15	301.15	301.149	301.149	301.149	301.15	301.147	301.15	301.15	301.15	301.149	301.149	301.15	301.15	301.15	301.15	301.149	301.148	301.149	301.149	301.149	301.149	301.149	301.148	301.148	301.149	301.148	301.148	301.147	301.147	301.148	301.149	301.149	301.148	301.148	301.146	301.147	301.148	301.149	301.149	301.147	301.145
	17.2001	301.149	301.147	301.149	301.149	301.149	301.15	301.15	301.149	301.149	301.149	301.149	301.149	301.147	301.15	301.149	301.149	301.149	301.149	301.149	301.149	301.149	301.149	301.149	301.147	301.149	301.149	301.149	301.149	301.148	301.147	301.147	301.149	301.148	301.148	301.147	301.146	301.148	301.149	301.148	301.148	301.148	301.146	301.146	301.147	301.149	301.148	301.147	301.144
	19.0001	301.148	301.147	301.149	301.148	301.148	301.149	301.149	301.149	301.149	301.148	301.148	301.149	301.146	301.149	301.149	301.149	301.148	301.148	301.149	301.149	301.149	301.149	301.148	301.147	301.148	301.149	301.149	301.148	301.147	301.146	301.146	301.149	301.148	301.148	301.146	301.145	301.147	301.149	301.148	301.148	301.148	301.145	301.146	301.147	301.149	301.148	301.147	301.144
	20.8001	301.148	301.147	301.149	301.148	301.147	301.149	301.149	301.149	301.149	301.148	301.147	301.149	301.145	301.149	301.149	301.148	301.148	301.147	301.149	301.149	301.149	301.148	301.148	301.146	301.147	301.148	301.148	301.148	301.147	301.145	301.145	301.149	301.148	301.148	301.146	301.145	301.146	301.149	301.148	301.148	301.147	301.144	301.145	301.146	301.149	301.148	301.146	301.143
	22.6001	301.147	301.146	301.148	301.147	301.147	301.149	301.149	301.149	301.148	301.147	301.147	301.149	301.144	301.149	301.149	301.148	301.147	301.147	301.149	301.149	301.148	301.148	301.147	301.145	301.146	301.148	301.148	301.147	301.146	301.144	301.144	301.149	301.148	301.147	301.145	301.144	301.145	301.149	301.147	301.148	301.147	301.143	301.144	301.145	301.149	301.148	301.146	301.142
	24.4001	301.147	301.146	301.148	301.147	301.146	301.149	301.148	301.148	301.148	301.147	301.146	301.148	301.144	301.148	301.148	301.148	301.146	301.146	301.148	301.148	301.148	301.148	301.146	301.144	301.146	301.148	301.148	301.147	301.145	301.144	301.143	301.148	301.147	301.147	301.145	301.143	301.144	301.148	301.146	301.147	301.147	301.143	301.143	301.144	301.149	301.148	301.145	301.141
	26.2001	301.146	301.145	301.147	301.146	301.145	301.148	301.148	301.148	301.147	301.146	301.145	301.148	301.143	301.148	301.148	301.147	301.146	301.145	301.148	301.148	301.148	301.147	301.146	301.143	301.145	301.148	301.148	301.147	301.145	301.143	301.142	301.148	301.147	301.146	301.144	301.142	301.144	301.148	301.146	301.147	301.146	301.142	301.143	301.143	301.148	301.147	301.145	301.141
	28.0001	301.145	301.145	301.147	301.146	301.145	301.148	301.148	301.148	301.147	301.146	301.145	301.148	301.142	301.148	301.148	301.147	301.146	301.145	301.148	301.148	301.148	301.147	301.145	301.143	301.144	301.147	301.147	301.146	301.144	301.142	301.141	301.147	301.147	301.146	301.144	301.141	301.143	301.148	301.145	301.147	301.146	301.141	301.142	301.143	301.148	301.147	301.145	301.14
	29.8001	301.144	301.144	301.147	301.145	301.144	301.148	301.148	301.148	301.147	301.145	301.144	301.148	301.141	301.148	301.147	301.147	301.145	301.144	301.148	301.148	301.148	301.146	301.145	301.142	301.144	301.147	301.147	301.146	301.144	301.141	301.14	301.147	301.146	301.145	301.143	301.14	301.142	301.147	301.144	301.146	301.145	301.14	301.141	301.142	301.147	301.147	301.144	301.139
	31.6001	301.143	301.143	301.146	301.145	301.143	301.147	301.147	301.147	301.146	301.145	301.143	301.147	301.14	301.147	301.147	301.146	301.145	301.143	301.147	301.148	301.147	301.146	301.145	301.141	301.143	301.146	301.147	301.146	301.143	301.141	301.139	301.146	301.146	301.145	301.142	301.14	301.142	301.147	301.143	301.146	301.145	301.139	301.14	301.141	301.147	301.146	301.144	301.138
	33.4001	301.142	301.143	301.146	301.144	301.143	301.147	301.147	301.147	301.146	301.144	301.143	301.147	301.139	301.147	301.147	301.146	301.144	301.143	301.147	301.147	301.147	301.146	301.144	301.141	301.142	301.146	301.146	301.145	301.143	301.14	301.138	301.146	301.145	301.144	301.141	301.139	301.141	301.146	301.142	301.145	301.144	301.138	301.139	301.141	301.147	301.146	301.143	301.137
	35.2001	301.141	301.142	301.145	301.144	301.142	301.146	301.147	301.147	301.146	301.144	301.142	301.146	301.138	301.147	301.146	301.146	301.144	301.142	301.146	301.147	301.147	301.145	301.144	301.14	301.141	301.145	301.146	301.145	301.142	301.139	301.136	301.146	301.145	301.144	301.141	301.138	301.14	301.146	301.142	301.145	301.144	301.138	301.138	301.14	301.146	301.145	301.142	301.136
	37.0001	301.141	301.141	301.145	301.143	301.142	301.146	301.146	301.146	301.145	301.143	301.141	301.146	301.137	301.147	301.146	301.145	301.143	301.141	301.146	301.147	301.146	301.145	301.144	301.139	301.141	301.145	301.146	301.144	301.141	301.139	301.135	301.145	301.144	301.143	301.14	301.137	301.139	301.146	301.141	301.145	301.143	301.137	301.138	301.139	301.146	301.145	301.141	301.135
	38.8001	301.14	301.141	301.145	301.143	301.141	301.146	301.146	301.146	301.145	301.143	301.141	301.146	301.136	301.146	301.146	301.145	301.143	301.14	301.146	301.147	301.146	301.145	301.143	301.138	301.14	301.144	301.145	301.144	301.141	301.138	301.134	301.145	301.144	301.143	301.139	301.136	301.139	301.145	301.14	301.144	301.142	301.136	301.137	301.138	301.145	301.145	301.14	301.134
	40.6001	301.139	301.14	301.144	301.142	301.14	301.145	301.146	301.146	301.145	301.142	301.14	301.145	301.136	301.146	301.146	301.145	301.142	301.14	301.145	301.146	301.146	301.145	301.143	301.137	301.139	301.144	301.145	301.143	301.14	301.137	301.133	301.144	301.143	301.142	301.138	301.135	301.138	301.144	301.139	301.144	301.142	301.135	301.136	301.137	301.145	301.144	301.14	301.133
	42.4001	301.138	301.139	301.144	301.142	301.139	301.145	301.145	301.145	301.144	301.142	301.139	301.145	301.135	301.146	301.145	301.144	301.142	301.139	301.145	301.146	301.145	301.144	301.142	301.136	301.138	301.143	301.145	301.142	301.139	301.136	301.132	301.144	301.143	301.142	301.138	301.135	301.137	301.144	301.138	301.143	301.141	301.134	301.136	301.136	301.144	301.144	301.139	301.132
	44.2001	301.137	301.139	301.143	301.141	301.139	301.144	301.145	301.145	301.144	301.141	301.138	301.145	301.134	301.145	301.145	301.144	301.142	301.138	301.145	301.146	301.145	301.144	301.142	301.135	301.138	301.143	301.144	301.141	301.138	301.135	301.13	301.143	301.142	301.141	301.137	301.134	301.136	301.143	301.138	301.143	301.141	301.133	301.135	301.135	301.144	301.143	301.138	301.131
	46.0001	301.136	301.138	301.143	301.14	301.138	301.144	301.144	301.144	301.143	301.141	301.138	301.144	301.133	301.145	301.145	301.143	301.141	301.137	301.144	301.145	301.145	301.143	301.141	301.134	301.137	301.143	301.144	301.141	301.138	301.134	301.129	301.143	301.142	301.141	301.136	301.133	301.135	301.143	301.137	301.142	301.14	301.133	301.134	301.134	301.143	301.143	301.138	301.13
	47.8001	301.135	301.137	301.142	301.14	301.137	301.144	301.144	301.144	301.143	301.14	301.137	301.144	301.132	301.145	301.144	301.143	301.14	301.136	301.144	301.145	301.144	301.143	301.141	301.133	301.136	301.142	301.143	301.14	301.136	301.133	301.127	301.142	301.141	301.14	301.135	301.132	301.134	301.142	301.136	301.142	301.14	301.131	301.132	301.133	301.143	301.142	301.137	301.129
	49.6001	301.134	301.136	301.141	301.139	301.136	301.143	301.144	301.143	301.142	301.139	301.136	301.143	301.131	301.144	301.144	301.142	301.14	301.136	301.144	301.144	301.144	301.142	301.14	301.132	301.135	301.142	301.143	301.14	301.135	301.132	301.126	301.142	301.141	301.139	301.134	301.13	301.132	301.142	301.135	301.141	301.139	301.13	301.131	301.131	301.142	301.142	301.136	301.128
	51.4001	301.133	301.135	301.141	301.138	301.135	301.143	301.143	301.143	301.142	301.139	301.135	301.143	301.129	301.144	301.143	301.141	301.139	301.135	301.143	301.144	301.143	301.141	301.139	301.131	301.134	301.141	301.142	301.139	301.134	301.13	301.125	301.141	301.14	301.138	301.133	301.129	301.131	301.141	301.134	301.141	301.138	301.129	301.13	301.13	301.142	301.141	301.135	301.127
	53.2001	301.132	301.134	301.14	301.138	301.135	301.142	301.142	301.142	301.141	301.138	301.134	301.143	301.128	301.143	301.143	301.141	301.139	301.134	301.143	301.144	301.143	301.14	301.139	301.129	301.133	301.141	301.142	301.138	301.133	301.129	301.123	301.14	301.14	301.138	301.132	301.128	301.13	301.141	301.133	301.14	301.137	301.128	301.129	301.129	301.141	301.14	301.134	301.125
	55.0001	301.131	301.134	301.139	301.137	301.134	301.142	301.142	301.142	301.14	301.137	301.134	301.142	301.127	301.143	301.142	301.14	301.138	301.133	301.142	301.143	301.142	301.14	301.138	301.128	301.132	301.14	301.141	301.137	301.132	301.128	301.122	301.14	301.139	301.137	301.131	301.127	301.128	301.14	301.132	301.139	301.136	301.127	301.128	301.127	301.14	301.139	301.133	301.124
	56.8001	301.129	301.133	301.139	301.136	301.133	301.141	301.141	301.141	301.14	301.136	301.133	301.142	301.126	301.142	301.141	301.139	301.137	301.132	301.142	301.143	301.142	301.139	301.137	301.127	301.131	301.139	301.141	301.137	301.131	301.126	301.12	301.138	301.137	301.136	301.13	301.126	301.127	301.139	301.13	301.138	301.135	301.126	301.127	301.126	301.139	301.138	301.132	301.123
	58.6001	301.127	301.132	301.138	301.135	301.132	301.141	301.14	301.14	301.139	301.136	301.132	301.141	301.125	301.141	301.141	301.139	301.136	301.131	301.141	301.142	301.141	301.138	301.136	301.125	301.13	301.138	301.14	301.136	301.13	301.125	301.118	301.137	301.136	301.134	301.129	301.125	301.126	301.138	301.128	301.136	301.134	301.125	301.126	301.125	301.138	301.137	301.131	301.122
	60.4001	301.125	301.131	301.137	301.135	301.131	301.14	301.14	301.139	301.138	301.135	301.131	301.14	301.124	301.141	301.14	301.138	301.135	301.13	301.14	301.141	301.14	301.137	301.135	301.125	301.129	301.138	301.139	301.135	301.129	301.124	301.117	301.136	301.135	301.133	301.128	301.124	301.125	301.137	301.126	301.135	301.133	301.124	301.125	301.124	301.137	301.135	301.13	301.121
	62.2001	301.123	301.129	301.136	301.134	301.13	301.139	301.139	301.138	301.137	301.134	301.13	301.139	301.123	301.14	301.139	301.137	301.134	301.129	301.139	301.14	301.139	301.136	301.134	301.124	301.128	301.137	301.138	301.134	301.128	301.123	301.115	301.135	301.133	301.132	301.127	301.123	301.124	301.136	301.124	301.134	301.131	301.123	301.124	301.123	301.136	301.134	301.128	301.12
	64.0001	301.122	301.128	301.135	301.132	301.129	301.138	301.138	301.137	301.136	301.133	301.129	301.138	301.122	301.139	301.138	301.136	301.133	301.128	301.139	301.139	301.138	301.135	301.133	301.123	301.127	301.135	301.137	301.132	301.127	301.121	301.114	301.134	301.132	301.131	301.126	301.122	301.123	301.135	301.122	301.133	301.13	301.121	301.123	301.122	301.135	301.133	301.127	301.118
	65.8001	301.12	301.127	301.134	301.131	301.128	301.137	301.137	301.136	301.135	301.132	301.127	301.138	301.121	301.138	301.137	301.135	301.132	301.127	301.138	301.139	301.137	301.134	301.132	301.122	301.126	301.134	301.135	301.131	301.125	301.12	301.112	301.133	301.131	301.13	301.124	301.121	301.122	301.134	301.121	301.132	301.129	301.12	301.122	301.121	301.134	301.132	301.126	301.117
	67.6001	301.119	301.126	301.133	301.13	301.127	301.137	301.136	301.135	301.134	301.131	301.126	301.137	301.12	301.137	301.136	301.134	301.131	301.126	301.137	301.137	301.136	301.133	301.131	301.121	301.125	301.132	301.134	301.13	301.124	301.118	301.111	301.132	301.13	301.129	301.123	301.12	301.121	301.133	301.119	301.131	301.128	301.119	301.121	301.12	301.133	301.131	301.124	301.116
	69.4001	301.118	301.125	301.132	301.129	301.126	301.136	301.135	301.135	301.133	301.129	301.125	301.136	301.119	301.136	301.135	301.133	301.13	301.125	301.136	301.136	301.135	301.133	301.13	301.12	301.124	301.131	301.132	301.128	301.123	301.117	301.109	301.131	301.129	301.128	301.122	301.119	301.12	301.132	301.118	301.129	301.127	301.118	301.12	301.119	301.132	301.129	301.123	301.114
	71.2001	301.116	301.124	301.131	301.128	301.125	301.135	301.134	301.134	301.132	301.128	301.124	301.135	301.118	301.135	301.134	301.132	301.129	301.124	301.135	301.135	301.135	301.132	301.129	301.119	301.123	301.129	301.131	301.127	301.121	301.116	301.107	301.13	301.128	301.127	301.121	301.118	301.119	301.131	301.117	301.128	301.126	301.117	301.119	301.118	301.131	301.128	301.122	301.113
	73.0001	301.115	301.123	301.13	301.127	301.124	301.134	301.133	301.133	301.132	301.128	301.123	301.134	301.117	301.134	301.133	301.131	301.128	301.123	301.134	301.134	301.134	301.131	301.129	301.118	301.122	301.128	301.129	301.125	301.12	301.114	301.106	301.129	301.127	301.126	301.12	301.117	301.118	301.129	301.115	301.127	301.125	301.115	301.118	301.117	301.129	301.127	301.12	301.112
	74.8001	301.114	301.122	301.129	301.126	301.123	301.133	301.133	301.132	301.131	301.127	301.122	301.133	301.116	301.133	301.133	301.131	301.128	301.122	301.133	301.134	301.133	301.13	301.128	301.117	301.121	301.126	301.128	301.124	301.119	301.113	301.104	301.128	301.126	301.125	301.119	301.116	301.118	301.128	301.114	301.126	301.123	301.114	301.117	301.116	301.128	301.125	301.119	301.11
	76.6001	301.112	301.121	301.129	301.125	301.122	301.133	301.132	301.132	301.13	301.126	301.122	301.132	301.115	301.133	301.132	301.13	301.127	301.121	301.132	301.133	301.132	301.13	301.127	301.116	301.12	301.125	301.126	301.123	301.118	301.112	301.103	301.127	301.125	301.123	301.118	301.115	301.117	301.127	301.113	301.124	301.122	301.113	301.116	301.115	301.126	301.124	301.117	301.109
	78.4001	301.111	301.12	301.128	301.125	301.121	301.132	301.131	301.131	301.129	301.125	301.121	301.132	301.114	301.132	301.131	301.129	301.126	301.12	301.132	301.132	301.132	301.129	301.126	301.115	301.119	301.124	301.125	301.122	301.117	301.111	301.101	301.126	301.123	301.122	301.117	301.114	301.116	301.125	301.111	301.123	301.121	301.112	301.115	301.114	301.125	301.122	301.116	301.108
	80.2001	301.11	301.119	301.127	301.124	301.12	301.131	301.131	301.13	301.129	301.124	301.12	301.131	301.113	301.131	301.131	301.129	301.125	301.119	301.131	301.131	301.131	301.128	301.126	301.114	301.118	301.123	301.124	301.121	301.116	301.11	301.1	301.125	301.123	301.121	301.116	301.113	301.115	301.124	301.11	301.122	301.119	301.111	301.114	301.113	301.124	301.121	301.114	301.106
	82.0001	301.108	301.118	301.126	301.123	301.12	301.131	301.13	301.13	301.128	301.124	301.119	301.131	301.112	301.131	301.13	301.128	301.125	301.118	301.13	301.131	301.131	301.128	301.125	301.113	301.117	301.123	301.123	301.12	301.115	301.108	301.098	301.124	301.121	301.12	301.115	301.112	301.114	301.124	301.109	301.121	301.118	301.109	301.112	301.112	301.123	301.12	301.113	301.105
	83.8001	301.107	301.116	301.126	301.123	301.119	301.13	301.129	301.129	301.127	301.123	301.119	301.13	301.111	301.13	301.129	301.127	301.124	301.118	301.13	301.13	301.13	301.127	301.124	301.112	301.116	301.122	301.122	301.119	301.114	301.107	301.097	301.123	301.12	301.119	301.114	301.11	301.113	301.123	301.108	301.12	301.117	301.108	301.111	301.111	301.122	301.12	301.112	301.103
	85.6001	301.105	301.115	301.125	301.122	301.118	301.129	301.129	301.128	301.127	301.122	301.118	301.129	301.109	301.129	301.129	301.127	301.123	301.117	301.129	301.129	301.129	301.126	301.123	301.111	301.115	301.121	301.121	301.118	301.113	301.106	301.095	301.122	301.119	301.118	301.113	301.109	301.112	301.121	301.106	301.119	301.116	301.107	301.11	301.11	301.121	301.119	301.111	301.102
	87.4001	301.104	301.115	301.124	301.121	301.118	301.129	301.128	301.128	301.126	301.121	301.117	301.129	301.108	301.129	301.128	301.126	301.123	301.116	301.128	301.129	301.129	301.126	301.123	301.11	301.114	301.12	301.12	301.117	301.111	301.104	301.094	301.121	301.118	301.117	301.112	301.108	301.11	301.12	301.105	301.118	301.115	301.106	301.108	301.108	301.12	301.118	301.109	301.1
	89.2001	301.102	301.114	301.124	301.121	301.117	301.128	301.127	301.127	301.125	301.121	301.116	301.128	301.107	301.128	301.127	301.125	301.122	301.115	301.128	301.128	301.128	301.125	301.122	301.109	301.113	301.119	301.12	301.116	301.11	301.103	301.092	301.12	301.117	301.116	301.11	301.107	301.109	301.119	301.104	301.117	301.114	301.104	301.107	301.107	301.118	301.117	301.108	301.099
	91.0001	301.1	301.113	301.123	301.12	301.116	301.127	301.127	301.126	301.125	301.12	301.116	301.127	301.106	301.127	301.127	301.125	301.121	301.114	301.127	301.127	301.127	301.124	301.121	301.108	301.112	301.119	301.119	301.115	301.108	301.102	301.091	301.118	301.116	301.115	301.109	301.106	301.108	301.118	301.102	301.116	301.113	301.103	301.106	301.106	301.117	301.116	301.107	301.097
	92.8001	301.098	301.112	301.122	301.119	301.115	301.126	301.126	301.126	301.124	301.119	301.115	301.127	301.105	301.127	301.126	301.124	301.12	301.113	301.126	301.127	301.127	301.123	301.12	301.107	301.111	301.118	301.118	301.114	301.107	301.1	301.089	301.117	301.115	301.114	301.109	301.105	301.107	301.117	301.1	301.115	301.112	301.102	301.105	301.105	301.116	301.115	301.107	301.096
	94.6001	301.095	301.111	301.121	301.118	301.114	301.126	301.125	301.125	301.123	301.118	301.114	301.126	301.104	301.126	301.125	301.123	301.119	301.112	301.126	301.126	301.126	301.122	301.119	301.106	301.11	301.117	301.117	301.113	301.106	301.099	301.087	301.115	301.114	301.113	301.108	301.104	301.106	301.115	301.099	301.114	301.111	301.101	301.104	301.104	301.114	301.114	301.106	301.095
	96.4001	301.093	301.11	301.121	301.117	301.113	301.125	301.125	301.124	301.122	301.117	301.112	301.125	301.104	301.125	301.125	301.122	301.118	301.111	301.125	301.126	301.125	301.122	301.118	301.105	301.109	301.117	301.116	301.112	301.105	301.097	301.086	301.114	301.113	301.112	301.107	301.103	301.105	301.114	301.096	301.113	301.11	301.1	301.103	301.103	301.113	301.113	301.105	301.094
	98.2001	301.091	301.109	301.12	301.116	301.112	301.124	301.124	301.124	301.122	301.117	301.111	301.125	301.103	301.125	301.124	301.122	301.118	301.11	301.125	301.125	301.125	301.121	301.117	301.104	301.108	301.116	301.115	301.111	301.103	301.096	301.084	301.112	301.111	301.111	301.106	301.102	301.104	301.112	301.094	301.112	301.109	301.099	301.101	301.102	301.111	301.112	301.104	301.093
	100	301.088	301.108	301.119	301.116	301.111	301.124	301.123	301.123	301.121	301.116	301.11	301.124	301.102	301.124	301.123	301.121	301.117	301.109	301.124	301.124	301.124	301.12	301.116	301.103	301.107	301.115	301.114	301.11	301.102	301.094	301.082	301.111	301.11	301.11	301.105	301.101	301.103	301.11	301.092	301.11	301.108	301.098	301.101	301.1	301.11	301.111	301.103	301.092
	118	301.074	301.103	301.115	301.11	301.105	301.12	301.119	301.119	301.116	301.111	301.104	301.12	301.097	301.12	301.119	301.116	301.111	301.102	301.12	301.12	301.119	301.115	301.11	301.098	301.099	301.108	301.106	301.101	301.093	301.084	301.071	301.102	301.103	301.105	301.1	301.096	301.098	301.102	301.079	301.105	301.103	301.094	301.096	301.095	301.102	301.105	301.098	301.088
	136	301.05	301.092	301.106	301.1	301.093	301.113	301.112	301.111	301.108	301.101	301.092	301.113	301.087	301.113	301.11	301.107	301.101	301.089	301.112	301.111	301.11	301.104	301.099	301.088	301.086	301.096	301.091	301.085	301.075	301.064	301.05	301.086	301.092	301.095	301.091	301.086	301.088	301.088	301.057	301.095	301.095	301.085	301.086	301.084	301.088	301.096	301.09	301.079
	154	301.028	301.081	301.097	301.09	301.081	301.106	301.105	301.103	301.099	301.091	301.079	301.106	301.076	301.106	301.102	301.099	301.091	301.076	301.104	301.102	301.1	301.094	301.086	301.078	301.072	301.084	301.077	301.07	301.058	301.043	301.028	301.072	301.081	301.085	301.081	301.076	301.078	301.074	301.037	301.084	301.086	301.076	301.076	301.073	301.075	301.086	301.082	301.071
	172	301.006	301.069	301.088	301.08	301.07	301.099	301.098	301.095	301.09	301.08	301.067	301.098	301.064	301.098	301.093	301.09	301.08	301.063	301.096	301.093	301.09	301.085	301.074	301.068	301.058	301.071	301.062	301.053	301.041	301.023	301.007	301.058	301.071	301.075	301.07	301.065	301.067	301.061	301.018	301.074	301.077	301.066	301.066	301.061	301.062	301.075	301.073	301.062
	190	300.986	301.056	301.079	301.071	301.058	301.092	301.091	301.087	301.08	301.07	301.054	301.092	301.052	301.09	301.084	301.08	301.069	301.05	301.089	301.084	301.081	301.075	301.062	301.056	301.043	301.06	301.047	301.037	301.025	301.002	300.985	301.045	301.061	301.064	301.059	301.054	301.055	301.049	301.001	301.065	301.066	301.055	301.055	301.049	301.05	301.065	301.063	301.053
	208	300.967	301.044	301.069	301.062	301.046	301.085	301.084	301.079	301.071	301.06	301.042	301.085	301.041	301.083	301.076	301.07	301.059	301.036	301.082	301.077	301.072	301.064	301.05	301.045	301.029	301.05	301.034	301.022	301.008	300.983	300.963	301.034	301.053	301.053	301.048	301.044	301.043	301.038	300.983	301.056	301.055	301.044	301.045	301.037	301.039	301.056	301.052	301.043
	226	300.948	301.033	301.059	301.052	301.034	301.078	301.077	301.071	301.061	301.05	301.03	301.078	301.031	301.076	301.067	301.06	301.048	301.024	301.075	301.07	301.064	301.054	301.039	301.032	301.016	301.04	301.022	301.008	300.992	300.963	300.942	301.023	301.044	301.042	301.037	301.034	301.03	301.028	300.966	301.048	301.044	301.034	301.034	301.025	301.029	301.046	301.041	301.032
	244	300.93	301.021	301.05	301.043	301.024	301.071	301.07	301.063	301.052	301.04	301.019	301.071	301.019	301.069	301.06	301.052	301.038	301.012	301.068	301.062	301.056	301.045	301.028	301.02	301.003	301.031	301.01	300.994	300.977	300.945	300.922	301.012	301.035	301.031	301.026	301.022	301.017	301.017	300.949	301.039	301.034	301.023	301.022	301.011	301.019	301.037	301.031	301.02
	262	300.913	301.01	301.042	301.034	301.014	301.064	301.063	301.055	301.043	301.031	301.008	301.064	301.008	301.062	301.052	301.043	301.028	301	301.061	301.055	301.048	301.036	301.018	301.006	300.99	301.023	300.999	300.979	300.961	300.927	300.901	301.001	301.025	301.02	301.015	301.011	301.004	301.007	300.932	301.029	301.024	301.012	301.01	300.998	301.008	301.026	301.02	301.01
	280	300.896	301	301.034	301.026	301.004	301.058	301.056	301.047	301.035	301.023	300.997	301.058	300.997	301.055	301.044	301.034	301.019	300.988	301.055	301.048	301.039	301.026	301.008	300.993	300.977	301.014	300.99	300.964	300.944	300.909	300.881	300.99	301.015	301.01	301.004	300.999	300.991	300.995	300.915	301.018	301.011	301	300.999	300.985	300.996	301.015	301.006	300.996
	298	300.879	300.988	301.025	301.018	300.994	301.051	301.049	301.04	301.026	301.014	300.986	301.051	300.986	301.048	301.037	301.025	301.009	300.976	301.048	301.042	301.031	301.016	300.997	300.98	300.964	301.006	300.981	300.949	300.928	300.891	300.861	300.978	301.004	300.998	300.991	300.988	300.978	300.984	300.899	301.006	300.999	300.986	300.987	300.973	300.985	301.004	300.993	300.983
	316	300.863	300.975	301.016	301.009	300.983	301.044	301.042	301.032	301.017	301.004	300.975	301.044	300.976	301.042	301.029	301.016	300.999	300.964	301.041	301.036	301.024	301.007	300.986	300.969	300.951	300.998	300.973	300.937	300.912	300.873	300.842	300.968	300.992	300.987	300.978	300.976	300.967	300.973	300.884	300.995	300.989	300.974	300.975	300.961	300.975	300.994	300.981	300.97
	334	300.848	300.962	301.008	300.999	300.972	301.038	301.036	301.025	301.009	300.995	300.963	301.038	300.964	301.035	301.022	301.007	300.989	300.952	301.035	301.029	301.016	300.997	300.974	300.958	300.938	300.989	300.965	300.926	300.896	300.854	300.822	300.958	300.98	300.977	300.966	300.965	300.956	300.963	300.869	300.983	300.979	300.961	300.965	300.95	300.965	300.984	300.969	300.957
	352	300.833	300.951	301.001	300.99	300.96	301.031	301.029	301.018	301.002	300.986	300.951	301.031	300.951	301.029	301.014	300.999	300.979	300.939	301.028	301.023	301.008	300.987	300.962	300.947	300.925	300.981	300.958	300.915	300.88	300.835	300.803	300.948	300.969	300.968	300.954	300.954	300.945	300.954	300.854	300.973	300.97	300.949	300.954	300.939	300.956	300.975	300.958	300.945
	370	300.818	300.94	300.993	300.981	300.948	301.024	301.022	301.011	300.994	300.976	300.939	301.024	300.937	301.022	301.007	300.99	300.969	300.927	301.022	301.017	301.001	300.977	300.951	300.936	300.912	300.973	300.951	300.903	300.865	300.817	300.783	300.938	300.958	300.959	300.942	300.942	300.934	300.945	300.838	300.963	300.96	300.936	300.944	300.928	300.948	300.967	300.947	300.933
	388	300.803	300.929	300.985	300.971	300.937	301.017	301.016	301.004	300.986	300.966	300.926	301.018	300.924	301.016	301	300.982	300.958	300.914	301.016	301.012	300.993	300.968	300.939	300.926	300.899	300.964	300.943	300.892	300.849	300.798	300.763	300.928	300.948	300.95	300.93	300.931	300.924	300.937	300.823	300.952	300.951	300.925	300.933	300.917	300.94	300.957	300.935	300.921
	406	300.787	300.918	300.977	300.962	300.925	301.01	301.009	300.998	300.978	300.956	300.914	301.011	300.912	301.01	300.994	300.974	300.948	300.901	301.009	301.006	300.987	300.959	300.928	300.916	300.886	300.956	300.936	300.881	300.834	300.78	300.744	300.919	300.939	300.941	300.919	300.92	300.914	300.928	300.808	300.941	300.941	300.913	300.923	300.907	300.931	300.947	300.924	300.91
	424	300.771	300.908	300.969	300.953	300.913	301.003	301.002	300.991	300.97	300.946	300.902	301.004	300.901	301.003	300.987	300.965	300.938	300.889	301.003	300.999	300.98	300.949	300.917	300.905	300.873	300.947	300.928	300.87	300.82	300.763	300.724	300.91	300.929	300.932	300.908	300.909	300.904	300.918	300.793	300.93	300.932	300.901	300.912	300.897	300.923	300.938	300.913	300.897
	442	300.756	300.898	300.96	300.943	300.901	300.995	300.996	300.985	300.961	300.937	300.89	300.997	300.888	300.996	300.98	300.957	300.927	300.877	300.996	300.993	300.973	300.94	300.907	300.894	300.86	300.937	300.919	300.859	300.806	300.747	300.704	300.901	300.919	300.922	300.897	300.897	300.894	300.909	300.779	300.918	300.922	300.889	300.902	300.886	300.915	300.929	300.901	300.885
	460	300.741	300.886	300.952	300.934	300.89	300.988	300.989	300.978	300.953	300.927	300.879	300.99	300.875	300.99	300.974	300.948	300.917	300.864	300.989	300.986	300.966	300.931	300.896	300.883	300.847	300.928	300.911	300.848	300.792	300.731	300.685	300.892	300.909	300.912	300.885	300.885	300.884	300.9	300.766	300.907	300.911	300.877	300.891	300.876	300.907	300.92	300.89	300.873
	478	300.725	300.874	300.944	300.924	300.878	300.981	300.982	300.971	300.944	300.917	300.867	300.984	300.862	300.983	300.967	300.939	300.907	300.852	300.983	300.98	300.96	300.923	300.887	300.872	300.833	300.919	300.903	300.838	300.779	300.715	300.665	300.882	300.899	300.901	300.872	300.873	300.873	300.89	300.752	300.896	300.901	300.865	300.881	300.866	300.899	300.91	300.878	300.862
	496	300.71	300.862	300.935	300.914	300.867	300.975	300.976	300.964	300.936	300.907	300.855	300.978	300.849	300.977	300.961	300.931	300.897	300.84	300.977	300.974	300.953	300.914	300.877	300.86	300.82	300.91	300.895	300.827	300.765	300.699	300.646	300.872	300.888	300.89	300.86	300.862	300.862	300.88	300.738	300.885	300.89	300.853	300.871	300.856	300.89	300.9	300.866	300.851
	514	300.695	300.849	300.927	300.904	300.856	300.969	300.97	300.958	300.928	300.897	300.843	300.972	300.837	300.972	300.955	300.923	300.888	300.828	300.971	300.969	300.947	300.905	300.867	300.85	300.807	300.902	300.888	300.816	300.752	300.683	300.627	300.862	300.878	300.88	300.847	300.852	300.852	300.87	300.724	300.874	300.879	300.842	300.861	300.845	300.882	300.89	300.854	300.84
	532	300.68	300.838	300.918	300.895	300.845	300.963	300.964	300.951	300.919	300.888	300.832	300.966	300.826	300.966	300.948	300.915	300.878	300.816	300.965	300.964	300.941	300.897	300.857	300.839	300.795	300.894	300.88	300.806	300.739	300.667	300.608	300.852	300.867	300.87	300.836	300.842	300.841	300.861	300.71	300.864	300.869	300.831	300.851	300.834	300.873	300.88	300.843	300.829
	550	300.665	300.828	300.91	300.886	300.833	300.957	300.958	300.944	300.911	300.879	300.82	300.96	300.815	300.96	300.941	300.907	300.869	300.804	300.959	300.958	300.934	300.889	300.847	300.829	300.783	300.884	300.873	300.797	300.728	300.652	300.589	300.843	300.857	300.861	300.825	300.832	300.831	300.852	300.697	300.853	300.859	300.82	300.842	300.823	300.865	300.872	300.832	300.818
	568	300.65	300.817	300.902	300.877	300.822	300.951	300.952	300.937	300.904	300.87	300.809	300.954	300.804	300.954	300.935	300.899	300.86	300.793	300.952	300.952	300.928	300.881	300.838	300.819	300.771	300.875	300.865	300.788	300.716	300.637	300.571	300.833	300.847	300.851	300.814	300.821	300.819	300.843	300.683	300.844	300.849	300.809	300.832	300.812	300.858	300.862	300.821	300.808
	586	300.635	300.807	300.895	300.867	300.811	300.945	300.946	300.93	300.896	300.86	300.798	300.947	300.792	300.948	300.928	300.891	300.851	300.781	300.945	300.946	300.921	300.873	300.829	300.808	300.759	300.865	300.855	300.778	300.704	300.624	300.554	300.824	300.838	300.843	300.803	300.811	300.808	300.835	300.671	300.835	300.841	300.797	300.821	300.8	300.85	300.853	300.811	300.797
	604	300.621	300.797	300.887	300.858	300.8	300.938	300.94	300.924	300.888	300.851	300.787	300.941	300.781	300.941	300.921	300.883	300.842	300.77	300.939	300.939	300.914	300.865	300.82	300.797	300.747	300.855	300.845	300.768	300.692	300.611	300.538	300.816	300.83	300.834	300.792	300.8	300.797	300.827	300.658	300.825	300.832	300.786	300.81	300.788	300.842	300.844	300.801	300.784
	622	300.605	300.788	300.88	300.849	300.789	300.931	300.933	300.917	300.881	300.842	300.776	300.934	300.769	300.934	300.914	300.875	300.833	300.759	300.932	300.932	300.907	300.857	300.811	300.786	300.736	300.846	300.835	300.757	300.68	300.598	300.521	300.808	300.821	300.825	300.782	300.789	300.786	300.819	300.643	300.815	300.822	300.773	300.8	300.777	300.834	300.834	300.79	300.772
	640	300.59	300.777	300.872	300.841	300.778	300.924	300.926	300.91	300.873	300.834	300.765	300.927	300.757	300.927	300.908	300.868	300.824	300.748	300.926	300.925	300.901	300.849	300.803	300.775	300.725	300.838	300.825	300.747	300.668	300.584	300.505	300.799	300.811	300.814	300.771	300.778	300.774	300.81	300.628	300.803	300.811	300.762	300.79	300.766	300.826	300.824	300.779	300.762
	658	300.575	300.766	300.865	300.833	300.767	300.918	300.92	300.904	300.866	300.825	300.754	300.921	300.748	300.92	300.902	300.861	300.816	300.737	300.919	300.918	300.894	300.842	300.795	300.764	300.714	300.829	300.817	300.737	300.657	300.571	300.488	300.789	300.799	300.805	300.76	300.768	300.764	300.801	300.613	300.792	300.801	300.751	300.781	300.755	300.818	300.813	300.767	300.753
	676	300.56	300.756	300.858	300.825	300.757	300.91	300.913	300.897	300.859	300.817	300.743	300.914	300.738	300.913	300.896	300.854	300.808	300.726	300.913	300.912	300.888	300.834	300.786	300.754	300.703	300.82	300.809	300.729	300.648	300.557	300.472	300.78	300.788	300.796	300.75	300.758	300.753	300.792	300.598	300.781	300.792	300.741	300.771	300.743	300.809	300.804	300.756	300.743
	694	300.545	300.747	300.851	300.816	300.746	300.903	300.905	300.891	300.852	300.808	300.733	300.906	300.728	300.906	300.889	300.847	300.799	300.715	300.905	300.905	300.882	300.827	300.778	300.744	300.692	300.811	300.8	300.72	300.639	300.544	300.456	300.771	300.777	300.788	300.74	300.749	300.742	300.783	300.583	300.771	300.784	300.731	300.761	300.732	300.801	300.795	300.746	300.734
	712	300.53	300.738	300.844	300.807	300.735	300.895	300.898	300.884	300.845	300.8	300.722	300.898	300.717	300.899	300.883	300.84	300.79	300.704	300.898	300.899	300.876	300.82	300.77	300.734	300.681	300.802	300.791	300.712	300.629	300.532	300.439	300.762	300.766	300.78	300.731	300.74	300.732	300.774	300.568	300.761	300.775	300.721	300.751	300.72	300.792	300.788	300.736	300.722
	730	300.515	300.729	300.837	300.799	300.724	300.887	300.891	300.878	300.838	300.791	300.71	300.891	300.706	300.892	300.876	300.833	300.781	300.693	300.89	300.892	300.869	300.812	300.761	300.725	300.669	300.793	300.782	300.703	300.62	300.519	300.422	300.753	300.756	300.772	300.721	300.73	300.721	300.765	300.554	300.752	300.767	300.711	300.741	300.709	300.784	300.78	300.726	300.712
	748	300.501	300.72	300.83	300.79	300.712	300.879	300.884	300.872	300.831	300.781	300.699	300.883	300.694	300.885	300.87	300.826	300.772	300.681	300.883	300.885	300.863	300.804	300.752	300.714	300.657	300.783	300.774	300.694	300.61	300.507	300.405	300.743	300.745	300.764	300.712	300.719	300.711	300.756	300.542	300.742	300.759	300.701	300.731	300.697	300.776	300.772	300.715	300.7
	766	300.487	300.71	300.824	300.781	300.701	300.871	300.877	300.866	300.824	300.773	300.687	300.875	300.683	300.879	300.864	300.818	300.763	300.67	300.876	300.878	300.856	300.796	300.743	300.704	300.645	300.774	300.765	300.684	300.599	300.494	300.388	300.734	300.735	300.755	300.702	300.708	300.7	300.747	300.529	300.731	300.749	300.691	300.721	300.685	300.769	300.763	300.704	300.689
	784	300.473	300.7	300.817	300.772	300.69	300.864	300.871	300.86	300.817	300.764	300.677	300.868	300.672	300.872	300.858	300.81	300.755	300.659	300.868	300.871	300.849	300.788	300.735	300.693	300.634	300.765	300.755	300.674	300.586	300.481	300.371	300.725	300.724	300.747	300.692	300.698	300.689	300.738	300.516	300.722	300.74	300.681	300.711	300.673	300.761	300.754	300.694	300.677
	802	300.458	300.69	300.809	300.764	300.68	300.856	300.864	300.854	300.81	300.756	300.666	300.86	300.661	300.865	300.85	300.802	300.747	300.648	300.86	300.864	300.841	300.779	300.726	300.683	300.623	300.754	300.746	300.663	300.573	300.466	300.354	300.716	300.716	300.738	300.682	300.687	300.678	300.73	300.503	300.713	300.732	300.67	300.7	300.662	300.753	300.746	300.685	300.665
	820	300.442	300.68	300.802	300.755	300.67	300.849	300.856	300.846	300.802	300.748	300.656	300.853	300.651	300.858	300.843	300.794	300.739	300.637	300.853	300.857	300.834	300.771	300.717	300.672	300.611	300.744	300.737	300.652	300.559	300.451	300.337	300.707	300.707	300.73	300.672	300.676	300.668	300.722	300.487	300.705	300.724	300.66	300.689	300.652	300.747	300.739	300.677	300.653
	838	300.427	300.672	300.795	300.746	300.659	300.842	300.849	300.839	300.795	300.74	300.645	300.846	300.64	300.851	300.836	300.787	300.731	300.626	300.847	300.85	300.827	300.763	300.709	300.662	300.6	300.736	300.728	300.642	300.546	300.436	300.32	300.698	300.698	300.72	300.664	300.664	300.657	300.714	300.472	300.698	300.715	300.649	300.678	300.641	300.739	300.731	300.668	300.64
	856	300.411	300.664	300.787	300.737	300.648	300.835	300.842	300.832	300.787	300.731	300.634	300.839	300.63	300.844	300.83	300.78	300.723	300.616	300.84	300.843	300.821	300.756	300.7	300.651	300.589	300.727	300.72	300.633	300.534	300.422	300.303	300.688	300.689	300.71	300.654	300.653	300.647	300.705	300.456	300.689	300.704	300.637	300.666	300.631	300.731	300.722	300.657	300.628
	874	300.397	300.654	300.779	300.728	300.638	300.828	300.835	300.825	300.78	300.722	300.624	300.832	300.618	300.837	300.823	300.773	300.715	300.605	300.833	300.836	300.815	300.748	300.692	300.64	300.578	300.719	300.711	300.624	300.523	300.409	300.286	300.678	300.679	300.7	300.643	300.642	300.636	300.697	300.441	300.679	300.693	300.627	300.655	300.62	300.723	300.713	300.645	300.618
	892	300.382	300.643	300.771	300.72	300.629	300.82	300.828	300.818	300.773	300.715	300.614	300.825	300.608	300.83	300.816	300.767	300.708	300.595	300.826	300.829	300.809	300.742	300.685	300.629	300.567	300.709	300.703	300.616	300.512	300.396	300.268	300.67	300.669	300.691	300.633	300.632	300.625	300.689	300.427	300.669	300.683	300.617	300.646	300.61	300.716	300.704	300.634	300.609
	910	300.369	300.634	300.764	300.712	300.618	300.812	300.82	300.811	300.767	300.707	300.603	300.817	300.598	300.822	300.81	300.76	300.701	300.584	300.818	300.822	300.803	300.735	300.678	300.618	300.556	300.7	300.694	300.607	300.502	300.383	300.251	300.661	300.659	300.682	300.624	300.623	300.615	300.681	300.415	300.66	300.674	300.607	300.636	300.599	300.71	300.695	300.624	300.6
	928	300.356	300.625	300.757	300.704	300.608	300.804	300.813	300.804	300.76	300.7	300.593	300.809	300.588	300.816	300.803	300.753	300.693	300.573	300.81	300.816	300.797	300.728	300.669	300.609	300.544	300.689	300.685	300.599	300.492	300.368	300.233	300.653	300.65	300.676	300.614	300.614	300.605	300.674	300.403	300.653	300.666	300.597	300.627	300.588	300.703	300.688	300.614	300.591
	946	300.343	300.615	300.75	300.696	300.597	300.797	300.806	300.797	300.753	300.692	300.581	300.802	300.577	300.809	300.797	300.746	300.684	300.561	300.803	300.81	300.791	300.721	300.659	300.599	300.532	300.68	300.678	300.591	300.481	300.355	300.216	300.644	300.64	300.669	300.604	300.604	300.594	300.666	300.392	300.645	300.658	300.587	300.616	300.576	300.696	300.68	300.603	300.581
	964	300.332	300.605	300.743	300.687	300.586	300.789	300.799	300.79	300.746	300.683	300.57	300.795	300.566	300.803	300.79	300.738	300.676	300.55	300.797	300.804	300.785	300.713	300.651	300.59	300.52	300.671	300.671	300.582	300.469	300.342	300.199	300.636	300.631	300.661	300.594	300.594	300.584	300.66	300.38	300.637	300.65	300.577	300.606	300.565	300.689	300.672	300.593	300.572
	982	300.319	300.596	300.735	300.678	300.575	300.783	300.793	300.784	300.739	300.675	300.559	300.789	300.556	300.797	300.784	300.731	300.668	300.539	300.79	300.798	300.778	300.705	300.642	300.581	300.508	300.662	300.664	300.573	300.456	300.328	300.182	300.629	300.622	300.653	300.584	300.584	300.573	300.653	300.368	300.628	300.641	300.567	300.597	300.554	300.682	300.663	300.584	300.563
	1000	300.305	300.587	300.728	300.669	300.564	300.777	300.786	300.777	300.731	300.666	300.548	300.783	300.544	300.791	300.777	300.723	300.66	300.528	300.784	300.793	300.772	300.697	300.633	300.571	300.497	300.653	300.657	300.565	300.444	300.313	300.165	300.621	300.613	300.645	300.575	300.574	300.563	300.645	300.355	300.62	300.633	300.557	300.588	300.544	300.675	300.656	300.575	300.553
	1180	300.222	300.54	300.683	300.616	300.505	300.742	300.753	300.739	300.69	300.616	300.487	300.752	300.483	300.76	300.742	300.683	300.615	300.467	300.755	300.762	300.734	300.656	300.582	300.515	300.435	300.616	300.615	300.509	300.388	300.232	300.073	300.577	300.57	300.604	300.525	300.513	300.507	300.605	300.279	300.576	300.595	300.503	300.534	300.487	300.636	300.615	300.535	300.498
	1360	300.08	300.455	300.61	300.528	300.397	300.68	300.695	300.672	300.62	300.53	300.378	300.694	300.377	300.708	300.675	300.607	300.533	300.358	300.701	300.711	300.664	300.577	300.491	300.415	300.323	300.547	300.544	300.405	300.282	300.085	299.907	300.495	300.49	300.523	300.435	300.405	300.409	300.529	300.14	300.5	300.518	300.405	300.429	300.386	300.565	300.544	300.459	300.386
	1540	299.942	300.372	300.541	300.44	300.292	300.62	300.637	300.607	300.552	300.446	300.272	300.636	300.279	300.655	300.615	300.53	300.45	300.25	300.645	300.66	300.603	300.499	300.405	300.313	300.214	300.475	300.471	300.311	300.166	299.948	299.751	300.41	300.408	300.435	300.344	300.294	300.308	300.451	299.995	300.423	300.429	300.297	300.319	300.284	300.489	300.469	300.38	300.277
	1720	299.811	300.273	300.474	300.359	300.19	300.557	300.58	300.551	300.481	300.362	300.168	300.575	300.175	300.602	300.562	300.456	300.367	300.144	300.586	300.607	300.551	300.426	300.321	300.208	300.105	300.395	300.401	300.222	300.044	299.809	299.591	300.319	300.319	300.35	300.246	300.189	300.21	300.367	299.851	300.329	300.334	300.193	300.218	300.183	300.408	300.384	300.273	300.178
	1900	299.683	300.175	300.403	300.277	300.087	300.491	300.522	300.497	300.411	300.284	300.065	300.51	300.078	300.546	300.512	300.381	300.286	300.04	300.523	300.553	300.497	300.349	300.235	300.111	299.997	300.311	300.33	300.131	299.929	299.668	299.431	300.231	300.23	300.268	300.147	300.098	300.115	300.287	299.716	300.243	300.248	300.094	300.123	300.084	300.333	300.302	300.176	300.086
	2080	299.559	300.081	300.327	300.189	299.987	300.425	300.468	300.441	300.339	300.199	299.962	300.445	299.982	300.492	300.463	300.31	300.201	299.935	300.458	300.499	300.442	300.28	300.145	300.017	299.886	300.225	300.26	300.045	299.83	299.534	299.27	300.15	300.149	300.187	300.056	300.006	300.022	300.214	299.601	300.165	300.164	299.997	300.034	299.99	300.261	300.22	300.081	299.982
	2260	299.437	299.997	300.25	300.099	299.883	300.36	300.408	300.378	300.267	300.112	299.857	300.381	299.881	300.435	300.408	300.242	300.113	299.826	300.394	300.441	300.386	300.216	300.053	299.922	299.772	300.142	300.183	299.963	299.736	299.399	299.113	300.069	300.06	300.109	299.96	299.904	299.925	300.139	299.49	300.078	300.078	299.89	299.94	299.89	300.188	300.141	299.982	299.88
	2440	299.315	299.9	300.18	300.012	299.78	300.298	300.345	300.314	300.199	300.032	299.753	300.318	299.768	300.375	300.354	300.175	300.031	299.721	300.331	300.385	300.335	300.148	299.965	299.827	299.661	300.058	300.112	299.884	299.63	299.277	298.96	299.988	299.965	300.03	299.866	299.806	299.831	300.066	299.376	299.994	300	299.794	299.852	299.793	300.114	300.069	299.892	299.787
	2620	299.191	299.81	300.111	299.929	299.682	300.235	300.281	300.251	300.131	299.955	299.655	300.259	299.667	300.313	300.295	300.106	299.956	299.62	300.272	300.329	300.277	300.074	299.894	299.739	299.556	299.976	300.046	299.804	299.518	299.164	298.809	299.913	299.873	299.952	299.778	299.716	299.74	299.989	299.258	299.909	299.923	299.707	299.767	299.699	300.035	300	299.803	299.704
	2800	299.063	299.723	300.043	299.846	299.588	300.177	300.216	300.183	300.063	299.874	299.56	300.206	299.561	300.254	300.23	300.039	299.878	299.522	300.221	300.284	300.216	300.003	299.825	299.65	299.455	299.903	299.987	299.718	299.406	299.051	298.66	299.841	299.786	299.878	299.691	299.626	299.649	299.917	299.139	299.836	299.852	299.621	299.682	299.605	299.961	299.934	299.72	299.625
	2980	298.939	299.645	299.971	299.762	299.494	300.12	300.157	300.122	299.998	299.794	299.464	300.154	299.456	300.201	300.168	299.971	299.805	299.423	300.17	300.236	300.155	299.933	299.747	299.563	299.352	299.83	299.929	299.63	299.303	298.928	298.514	299.769	299.708	299.813	299.605	299.532	299.557	299.847	299.034	299.769	299.789	299.535	299.594	299.514	299.897	299.867	299.643	299.538
	3160	298.817	299.565	299.897	299.682	299.4	300.063	300.099	300.06	299.925	299.716	299.37	300.1	299.357	300.146	300.105	299.898	299.728	299.325	300.115	300.184	300.089	299.86	299.664	299.476	299.25	299.754	299.862	299.531	299.201	298.801	298.367	299.698	299.64	299.743	299.521	299.441	299.474	299.78	298.923	299.7	299.714	299.442	299.505	299.427	299.833	299.801	299.561	299.435
	3340	298.694	299.481	299.822	299.602	299.308	300.009	300.04	299.997	299.851	299.643	299.278	300.048	299.256	300.09	300.042	299.825	299.65	299.231	300.062	300.129	300.022	299.787	299.579	299.389	299.151	299.68	299.785	299.427	299.089	298.676	298.226	299.628	299.574	299.664	299.434	299.339	299.393	299.714	298.81	299.634	299.634	299.341	299.407	299.346	299.77	299.735	299.479	299.32
	3520	298.579	299.402	299.749	299.526	299.216	299.955	299.982	299.934	299.779	299.569	299.189	299.995	299.15	300.037	299.977	299.76	299.571	299.136	300.006	300.078	299.954	299.713	299.496	299.296	299.053	299.602	299.706	299.327	298.983	298.553	298.089	299.557	299.503	299.587	299.35	299.238	299.312	299.644	298.702	299.551	299.554	299.235	299.312	299.266	299.703	299.652	299.379	299.211
	3700	298.467	299.314	299.675	299.449	299.125	299.899	299.922	299.876	299.708	299.492	299.099	299.943	299.052	299.981	299.922	299.695	299.493	299.042	299.957	300.026	299.897	299.641	299.412	299.199	298.954	299.526	299.636	299.243	298.872	298.433	297.95	299.485	299.421	299.503	299.25	299.142	299.223	299.576	298.599	299.471	299.466	299.133	299.221	299.181	299.638	299.577	299.281	299.118
	3880	298.362	299.226	299.603	299.371	299.035	299.841	299.861	299.814	299.64	299.415	299.009	299.891	298.956	299.926	299.862	299.625	299.413	298.948	299.908	299.977	299.838	299.565	299.326	299.096	298.855	299.46	299.574	299.164	298.757	298.31	297.813	299.415	299.339	299.419	299.153	299.051	299.127	299.51	298.494	299.392	299.381	299.036	299.129	299.093	299.576	299.504	299.19	299.03
	4060	298.251	299.14	299.53	299.291	298.946	299.784	299.798	299.751	299.568	299.335	298.919	299.839	298.862	299.867	299.799	299.549	299.332	298.855	299.857	299.922	299.773	299.485	299.238	299	298.759	299.392	299.502	299.076	298.648	298.185	297.681	299.342	299.263	299.332	299.059	298.962	299.032	299.442	298.386	299.321	299.296	298.943	299.046	298.999	299.517	299.438	299.1	298.942
	4240	298.136	299.055	299.459	299.217	298.86	299.725	299.737	299.692	299.498	299.261	298.831	299.784	298.764	299.806	299.737	299.48	299.253	298.762	299.802	299.865	299.709	299.414	299.156	298.907	298.662	299.32	299.43	298.994	298.554	298.07	297.548	299.266	299.187	299.255	298.967	298.874	298.94	299.377	298.279	299.25	299.217	298.855	298.966	298.904	299.458	299.372	299.015	298.858
	4420	298.018	298.971	299.393	299.148	298.771	299.666	299.677	299.631	299.43	299.189	298.74	299.727	298.674	299.748	299.679	299.412	299.178	298.67	299.747	299.807	299.651	299.346	299.081	298.822	298.568	299.249	299.361	298.91	298.47	297.963	297.417	299.193	299.116	299.183	298.887	298.791	298.854	299.316	298.171	299.185	299.147	298.772	298.882	298.81	299.4	299.307	298.945	298.773
	4600	297.904	298.895	299.322	299.074	298.684	299.607	299.614	299.568	299.36	299.114	298.651	299.67	298.588	299.688	299.619	299.345	299.107	298.579	299.691	299.75	299.595	299.281	299.009	298.743	298.473	299.178	299.293	298.83	298.39	297.853	297.288	299.123	299.051	299.12	298.812	298.705	298.771	299.253	298.074	299.122	299.086	298.69	298.797	298.721	299.342	299.245	298.883	298.686
	4780	297.803	298.827	299.252	298.998	298.595	299.547	299.553	299.507	299.297	299.037	298.561	299.613	298.503	299.628	299.559	299.277	299.036	298.487	299.635	299.691	299.538	299.215	298.936	298.666	298.378	299.102	299.222	298.756	298.299	297.741	297.16	299.061	298.986	299.057	298.736	298.613	298.691	299.194	297.982	299.058	299.015	298.601	298.709	298.636	299.284	299.176	298.806	298.597
	4960	297.7	298.75	299.184	298.92	298.507	299.487	299.491	299.446	299.233	298.961	298.47	299.557	298.416	299.571	299.499	299.208	298.962	298.394	299.583	299.638	299.483	299.149	298.856	298.586	298.283	299.037	299.155	298.683	298.211	297.627	297.035	298.998	298.921	298.994	298.657	298.528	298.613	299.133	297.882	298.988	298.943	298.517	298.629	298.555	299.223	299.107	298.725	298.519
	5140	297.595	298.674	299.117	298.845	298.42	299.426	299.427	299.385	299.164	298.887	298.381	299.501	298.334	299.516	299.439	299.142	298.887	298.303	299.53	299.586	299.427	299.088	298.778	298.51	298.19	298.973	299.085	298.61	298.132	297.519	296.913	298.928	298.844	298.926	298.575	298.447	298.537	299.066	297.783	298.918	298.871	298.437	298.549	298.474	299.16	299.039	298.645	298.446
	5320	297.497	298.599	299.054	298.772	298.334	299.366	299.364	299.323	299.1	298.816	298.294	299.442	298.255	299.461	299.381	299.081	298.815	298.213	299.474	299.534	299.372	299.031	298.704	298.436	298.098	298.907	299.017	298.545	298.049	297.418	296.79	298.86	298.775	298.857	298.494	298.368	298.46	299.001	297.688	298.849	298.803	298.36	298.468	298.394	299.099	298.971	298.572	298.374
	5500	297.399	298.524	298.992	298.7	298.249	299.307	299.303	299.262	299.037	298.744	298.207	299.383	298.173	299.406	299.325	299.017	298.745	298.123	299.418	299.483	299.321	298.969	298.632	298.361	298.007	298.84	298.952	298.488	297.968	297.321	296.669	298.796	298.708	298.792	298.415	298.292	298.382	298.937	297.597	298.785	298.74	298.279	298.391	298.312	299.034	298.906	298.503	298.297
	5680	297.302	298.452	298.928	298.625	298.164	299.251	299.242	299.203	298.974	298.673	298.12	299.329	298.082	299.35	299.266	298.952	298.677	298.033	299.365	299.431	299.27	298.906	298.56	298.285	297.916	298.775	298.891	298.425	297.874	297.221	296.551	298.735	298.644	298.729	298.338	298.207	298.302	298.872	297.504	298.718	298.676	298.197	298.316	298.23	298.967	298.842	298.431	298.208
	5860	297.207	298.38	298.864	298.552	298.08	299.197	299.184	299.143	298.916	298.605	298.036	299.277	297.995	299.296	299.212	298.891	298.612	297.947	299.315	299.381	299.219	298.838	298.491	298.205	297.828	298.712	298.83	298.347	297.778	297.122	296.434	298.677	298.578	298.651	298.251	298.117	298.22	298.809	297.409	298.644	298.593	298.102	298.231	298.148	298.901	298.769	298.347	298.123
	6040	297.108	298.296	298.798	298.48	297.998	299.144	299.128	299.084	298.854	298.535	297.952	299.228	297.907	299.245	299.159	298.826	298.547	297.862	299.267	299.333	299.164	298.769	298.424	298.123	297.741	298.649	298.769	298.265	297.682	297.027	296.316	298.617	298.509	298.58	298.169	298.036	298.143	298.753	297.314	298.569	298.52	298.016	298.153	298.067	298.842	298.698	298.272	298.04
	6220	297.011	298.222	298.728	298.409	297.918	299.094	299.073	299.031	298.792	298.466	297.872	299.179	297.828	299.196	299.106	298.761	298.48	297.779	299.214	299.287	299.107	298.699	298.353	298.049	297.654	298.581	298.709	298.176	297.595	296.93	296.201	298.556	298.44	298.516	298.095	297.962	298.068	298.694	297.217	298.5	298.453	297.934	298.079	297.989	298.785	298.635	298.2	297.959
	6400	296.908	298.152	298.661	298.335	297.836	299.035	299.019	298.979	298.729	298.397	297.788	299.119	297.749	299.142	299.052	298.697	298.41	297.694	299.155	299.235	299.054	298.635	298.279	297.975	297.566	298.509	298.643	298.1	297.513	296.832	296.085	298.491	298.373	298.453	298.019	297.888	297.993	298.633	297.11	298.432	298.39	297.859	298.008	297.913	298.729	298.577	298.135	297.881
	6580	296.802	298.085	298.594	298.261	297.752	298.979	298.967	298.923	298.663	298.324	297.702	299.063	297.671	299.087	298.996	298.632	298.338	297.607	299.101	299.178	298.998	298.569	298.204	297.905	297.475	298.439	298.578	298.029	297.429	296.735	295.971	298.422	298.313	298.393	297.949	297.809	297.919	298.569	297.008	298.367	298.327	297.778	297.931	297.836	298.669	298.518	298.064	297.79
	6760	296.707	298.014	298.531	298.187	297.67	298.917	298.911	298.866	298.604	298.25	297.618	299.002	297.593	299.03	298.941	298.57	298.266	297.521	299.044	299.122	298.945	298.511	298.131	297.831	297.386	298.371	298.51	297.96	297.344	296.639	295.861	298.355	298.247	298.328	297.869	297.726	297.844	298.506	296.918	298.293	298.254	297.692	297.848	297.755	298.606	298.449	297.981	297.701
	6940	296.613	297.94	298.47	298.115	297.59	298.854	298.852	298.808	298.544	298.176	297.538	298.942	297.508	298.971	298.884	298.508	298.195	297.436	298.989	299.064	298.893	298.45	298.06	297.749	297.298	298.302	298.441	297.883	297.261	296.545	295.755	298.289	298.17	298.259	297.792	297.644	297.769	298.441	296.826	298.221	298.184	297.613	297.772	297.678	298.545	298.377	297.903	297.624
	7120	296.509	297.861	298.408	298.047	297.513	298.79	298.796	298.754	298.483	298.105	297.459	298.882	297.428	298.916	298.83	298.446	298.125	297.355	298.931	299.009	298.842	298.384	297.992	297.671	297.213	298.229	298.371	297.81	297.175	296.452	295.65	298.223	298.094	298.187	297.717	297.573	297.698	298.379	296.721	298.152	298.115	297.539	297.701	297.602	298.484	298.314	297.831	297.55
	7300	296.399	297.786	298.343	297.973	297.436	298.735	298.745	298.703	298.421	298.031	297.381	298.825	297.354	298.863	298.779	298.382	298.057	297.275	298.873	298.958	298.793	298.316	297.928	297.594	297.132	298.15	298.302	297.744	297.086	296.367	295.549	298.156	298.019	298.117	297.646	297.502	297.622	298.32	296.611	298.087	298.048	297.461	297.635	297.525	298.43	298.257	297.759	297.47
	7480	296.291	297.72	298.277	297.9	297.358	298.684	298.691	298.651	298.357	297.958	297.302	298.776	297.279	298.815	298.73	298.319	297.989	297.195	298.825	298.913	298.746	298.25	297.862	297.518	297.05	298.083	298.244	297.675	296.997	296.275	295.447	298.091	297.95	298.054	297.573	297.432	297.546	298.263	296.505	298.024	297.987	297.38	297.568	297.447	298.379	298.205	297.693	297.392
	7660	296.189	297.657	298.21	297.831	297.28	298.634	298.637	298.596	298.293	297.89	297.223	298.728	297.205	298.765	298.68	298.258	297.924	297.113	298.779	298.868	298.696	298.186	297.795	297.445	296.966	298.023	298.19	297.601	296.911	296.185	295.346	298.029	297.885	297.994	297.502	297.361	297.469	298.203	296.404	297.964	297.928	297.3	297.498	297.369	298.323	298.152	297.626	297.317
	7840	296.093	297.591	298.141	297.759	297.201	298.581	298.583	298.536	298.228	297.82	297.143	298.678	297.126	298.714	298.63	298.194	297.861	297.032	298.73	298.818	298.644	298.122	297.727	297.372	296.884	297.964	298.134	297.522	296.826	296.095	295.245	297.965	297.819	297.936	297.427	297.288	297.394	298.139	296.311	297.897	297.871	297.219	297.429	297.293	298.259	298.092	297.552	297.241
	8020	296.004	297.517	298.074	297.687	297.121	298.531	298.529	298.48	298.165	297.748	297.062	298.631	297.052	298.665	298.577	298.132	297.794	296.951	298.685	298.77	298.586	298.062	297.661	297.297	296.802	297.908	298.075	297.437	296.744	296.009	295.147	297.901	297.747	297.868	297.344	297.212	297.319	298.071	296.225	297.823	297.8	297.139	297.364	297.22	298.189	298.024	297.475	297.171
	8200	295.917	297.444	298.013	297.617	297.043	298.481	298.476	298.426	298.106	297.679	296.985	298.582	296.982	298.615	298.523	298.072	297.728	296.873	298.639	298.722	298.531	298.004	297.595	297.225	296.722	297.851	298.022	297.358	296.674	295.925	295.051	297.84	297.679	297.803	297.268	297.142	297.245	298.008	296.139	297.755	297.734	297.063	297.295	297.147	298.123	297.955	297.399	297.095
	8380	295.826	297.378	297.953	297.552	296.968	298.43	298.422	298.37	298.045	297.615	296.911	298.533	296.907	298.562	298.469	298.014	297.663	296.797	298.591	298.674	298.478	297.944	297.531	297.15	296.645	297.791	297.967	297.289	296.607	295.846	294.96	297.782	297.617	297.738	297.198	297.073	297.168	297.944	296.049	297.693	297.674	296.994	297.227	297.07	298.057	297.892	297.331	297.017
	8560	295.73	297.314	297.891	297.485	296.894	298.38	298.366	298.311	297.982	297.548	296.836	298.484	296.83	298.505	298.415	297.955	297.596	296.721	298.544	298.622	298.425	297.885	297.468	297.073	296.566	297.732	297.914	297.219	296.536	295.763	294.867	297.727	297.554	297.678	297.135	296.998	297.091	297.882	295.952	297.638	297.613	296.921	297.157	296.993	297.989	297.838	297.268	296.945
	8740	295.631	297.25	297.833	297.421	296.82	298.33	298.311	298.257	297.924	297.486	296.761	298.436	296.753	298.451	298.359	297.896	297.534	296.645	298.496	298.573	298.369	297.826	297.401	296.996	296.486	297.673	297.86	297.145	296.46	295.679	294.774	297.672	297.496	297.621	297.074	296.925	297.016	297.822	295.859	297.584	297.56	296.855	297.085	296.918	297.923	297.786	297.214	296.879
	8920	295.536	297.189	297.776	297.357	296.745	298.28	298.258	298.2	297.866	297.425	296.686	298.387	296.682	298.399	298.303	297.838	297.476	296.569	298.449	298.525	298.312	297.767	297.336	296.923	296.407	297.616	297.807	297.074	296.38	295.591	294.681	297.614	297.441	297.565	297.011	296.853	296.944	297.765	295.768	297.535	297.508	296.786	297.014	296.845	297.865	297.736	297.161	296.8
	9100	295.442	297.13	297.72	297.292	296.67	298.232	298.207	298.144	297.807	297.365	296.61	298.34	296.613	298.349	298.252	297.781	297.417	296.492	298.404	298.479	298.26	297.711	297.271	296.851	296.33	297.561	297.756	297.011	296.304	295.505	294.59	297.554	297.388	297.51	296.945	296.776	296.873	297.708	295.674	297.485	297.453	296.711	296.936	296.773	297.81	297.679	297.1	296.72
	9280	295.344	297.064	297.662	297.225	296.593	298.186	298.158	298.093	297.75	297.302	296.531	298.295	296.539	298.302	298.205	297.724	297.357	296.413	298.359	298.434	298.21	297.656	297.205	296.778	296.251	297.505	297.707	296.95	296.233	295.42	294.497	297.497	297.331	297.455	296.878	296.7	296.805	297.651	295.575	297.426	297.394	296.641	296.863	296.703	297.751	297.622	297.029	296.656
	9460	295.244	296.996	297.604	297.157	296.516	298.139	298.11	298.051	297.693	297.237	296.452	298.247	296.464	298.257	298.162	297.667	297.294	296.335	298.31	298.389	298.164	297.599	297.137	296.711	296.171	297.448	297.657	296.89	296.168	295.336	294.402	297.437	297.268	297.398	296.811	296.629	296.738	297.594	295.481	297.366	297.333	296.574	296.795	296.632	297.698	297.566	296.959	296.595
	9640	295.147	296.927	297.544	297.09	296.441	298.087	298.062	298.002	297.633	297.17	296.376	298.195	296.393	298.209	298.114	297.606	297.229	296.256	298.258	298.34	298.114	297.538	297.069	296.646	296.092	297.384	297.603	296.83	296.096	295.253	294.307	297.374	297.204	297.339	296.741	296.565	296.671	297.534	295.392	297.304	297.274	296.506	296.731	296.563	297.642	297.502	296.89	296.534
	9820	295.054	296.864	297.486	297.021	296.365	298.026	298.007	297.951	297.575	297.102	296.297	298.14	296.32	298.156	298.064	297.546	297.161	296.176	298.206	298.29	298.062	297.474	296.998	296.58	296.009	297.32	297.541	296.762	296.022	295.172	294.211	297.311	297.139	297.275	296.665	296.496	296.601	297.475	295.306	297.242	297.207	296.434	296.665	296.491	297.586	297.44	296.818	296.467
	10000	294.962	296.794	297.43	296.956	296.288	297.965	297.953	297.902	297.518	297.037	296.219	298.079	296.248	298.101	298.014	297.49	297.095	296.095	298.149	298.238	298.01	297.415	296.93	296.517	295.93	297.259	297.479	296.695	295.954	295.091	294.123	297.244	297.071	297.211	296.595	296.429	296.532	297.415	295.223	297.174	297.139	296.366	296.601	296.419	297.533	297.378	296.744	296.4
	11000	294.673	296.566	297.27	296.75	296.051	297.787	297.805	297.772	297.379	296.842	295.976	297.893	296.009	297.931	297.861	297.354	296.904	295.849	297.973	298.062	297.847	297.248	296.738	296.307	295.672	297.062	297.271	296.457	295.715	294.867	293.834	297.039	296.85	296.998	296.37	296.217	296.321	297.215	294.941	296.944	296.93	296.158	296.412	296.196	297.359	297.188	296.488	296.188
	12000	294.172	296.18	296.995	296.398	295.644	297.484	297.534	297.533	297.117	296.507	295.569	297.581	295.621	297.653	297.608	297.089	296.576	295.437	297.673	297.791	297.591	296.976	296.405	295.934	295.242	296.735	296.933	296.089	295.376	294.45	293.343	296.707	296.45	296.606	295.981	295.876	295.983	296.914	294.466	296.589	296.539	295.82	296.081	295.836	297.087	296.865	296.068	295.856
	13000	293.661	295.793	296.673	296.042	295.25	297.208	297.253	297.265	296.814	296.15	295.167	297.303	295.253	297.384	297.351	296.793	296.234	295.022	297.392	297.523	297.354	296.668	296.052	295.556	294.809	296.397	296.625	295.783	295.034	294.035	292.862	296.403	296.084	296.268	295.61	295.538	295.648	296.634	293.981	296.287	296.175	295.473	295.747	295.492	296.819	296.561	295.67	295.509
	14000	293.18	295.411	296.331	295.694	294.866	296.948	296.985	296.993	296.506	295.79	294.768	297.056	294.883	297.132	297.099	296.49	295.885	294.613	297.129	297.275	297.1	296.341	295.7	295.18	294.383	296.088	296.36	295.51	294.684	293.632	292.4	296.123	295.764	295.946	295.243	295.193	295.293	296.377	293.525	295.986	295.864	295.117	295.393	295.148	296.564	296.263	295.321	295.141
	15000	292.7	295.039	296.001	295.351	294.486	296.713	296.728	296.717	296.201	295.435	294.377	296.808	294.502	296.89	296.824	296.176	295.537	294.212	296.873	297.047	296.836	296	295.35	294.812	293.962	295.798	296.134	295.258	294.33	293.228	291.948	295.831	295.461	295.601	294.87	294.818	294.925	296.102	293.056	295.711	295.546	294.743	295.032	294.792	296.308	296.008	294.998	294.751
	16000	292.236	294.691	295.678	295.012	294.118	296.477	296.466	296.437	295.89	295.089	293.997	296.575	294.125	296.639	296.531	295.847	295.192	293.819	296.646	296.805	296.551	295.659	294.999	294.442	293.555	295.549	295.897	294.941	293.978	292.844	291.516	295.521	295.163	295.274	294.544	294.463	294.574	295.831	292.598	295.424	295.237	294.387	294.7	294.434	296.055	295.732	294.687	294.366
	17000	291.777	294.351	295.38	294.698	293.765	296.247	296.217	296.155	295.58	294.766	293.636	296.36	293.76	296.395	296.242	295.519	294.871	293.444	296.421	296.562	296.263	295.331	294.658	294.079	293.166	295.314	295.639	294.624	293.657	292.478	291.109	295.205	294.853	294.912	294.191	294.101	294.229	295.522	292.152	295.09	294.892	294.042	294.389	294.085	295.761	295.399	294.326	294.015
	18000	291.341	294.004	295.091	294.381	293.421	296.004	295.953	295.872	295.283	294.455	293.284	296.133	293.366	296.145	295.969	295.202	294.561	293.086	296.194	296.326	295.992	295.012	294.324	293.715	292.796	295.098	295.4	294.329	293.347	292.12	290.729	294.89	294.514	294.577	293.865	293.776	293.888	295.206	291.718	294.736	294.556	293.7	294.077	293.744	295.444	295.058	293.97	293.651
	19000	290.924	293.667	294.808	294.078	293.081	295.743	295.677	295.598	294.98	294.154	292.941	295.891	293.016	295.876	295.716	294.886	294.256	292.736	295.962	296.078	295.73	294.693	294.001	293.384	292.438	294.861	295.134	294.023	293.026	291.768	290.358	294.568	294.166	294.269	293.543	293.47	293.558	294.897	291.301	294.383	294.232	293.329	293.755	293.406	295.138	294.728	293.602	293.269
	20000	290.522	293.328	294.529	293.769	292.731	295.468	295.392	295.321	294.702	293.855	292.593	295.624	292.694	295.596	295.445	294.575	293.96	292.389	295.709	295.819	295.458	294.374	293.692	293.061	292.088	294.609	294.833	293.704	292.718	291.431	289.992	294.221	293.821	293.971	293.204	293.156	293.231	294.56	290.886	294.068	293.92	292.968	293.432	293.07	294.822	294.427	293.272	292.917
	21000	290.129	293.008	294.256	293.458	292.384	295.192	295.113	295.039	294.428	293.556	292.25	295.351	292.37	295.306	295.163	294.289	293.664	292.047	295.441	295.543	295.175	294.08	293.391	292.751	291.743	294.354	294.524	293.403	292.412	291.101	289.635	293.878	293.491	293.687	292.887	292.838	292.914	294.211	290.489	293.744	293.627	292.634	293.125	292.732	294.484	294.133	292.965	292.587
	22000	289.735	292.704	293.973	293.156	292.06	294.935	294.843	294.76	294.138	293.246	291.923	295.098	292.039	295.023	294.891	294.007	293.359	291.717	295.18	295.269	294.913	293.791	293.088	292.411	291.403	294.093	294.242	293.117	292.099	290.782	289.297	293.548	293.205	293.419	292.59	292.508	292.603	293.866	290.099	293.443	293.346	292.305	292.803	292.391	294.13	293.851	292.638	292.222
	23000	289.342	292.404	293.689	292.872	291.757	294.655	294.563	294.485	293.849	292.947	291.616	294.832	291.71	294.746	294.622	293.721	293.067	291.397	294.926	295.003	294.644	293.494	292.785	292.072	291.067	293.837	293.99	292.823	291.77	290.459	288.96	293.225	292.938	293.149	292.279	292.164	292.296	293.532	289.728	293.143	293.068	291.963	292.483	292.06	293.785	293.538	292.367	291.866
	24000	288.96	292.114	293.411	292.6	291.459	294.384	294.29	294.209	293.567	292.672	291.319	294.57	291.394	294.471	294.344	293.43	292.785	291.096	294.675	294.73	294.364	293.189	292.478	291.767	290.747	293.606	293.756	292.539	291.427	290.125	288.637	292.908	292.685	292.885	291.981	291.855	292.002	293.212	289.355	292.889	292.803	291.617	292.146	291.755	293.457	293.246	292.086	291.508
	25000	288.582	291.84	293.151	292.325	291.162	294.135	294.025	293.937	293.308	292.41	291.02	294.323	291.09	294.189	294.084	293.147	292.507	290.794	294.443	294.458	294.104	292.895	292.172	291.463	290.435	293.399	293.53	292.256	291.082	289.789	288.314	292.588	292.441	292.647	291.685	291.548	291.71	292.889	288.974	292.619	292.553	291.312	291.837	291.472	293.131	292.954	291.781	291.188
	26000	288.222	291.565	292.888	292.047	290.856	293.887	293.757	293.68	293.041	292.147	290.714	294.084	290.796	293.929	293.823	292.887	292.232	290.489	294.218	294.217	293.861	292.653	291.875	291.176	290.125	293.198	293.286	292.018	290.811	289.469	287.997	292.277	292.176	292.382	291.37	291.231	291.435	292.572	288.618	292.316	292.28	291.021	291.526	291.196	292.806	292.667	291.506	290.921
	27000	287.888	291.275	292.629	291.766	290.562	293.646	293.499	293.426	292.776	291.878	290.418	293.851	290.494	293.675	293.572	292.641	291.957	290.193	293.99	293.982	293.615	292.429	291.582	290.893	289.825	293.004	293.026	291.761	290.555	289.159	287.694	291.981	291.877	292.117	291.093	290.942	291.17	292.263	288.293	292.044	292.014	290.749	291.25	290.928	292.492	292.396	291.223	290.648
	28000	287.569	290.995	292.375	291.496	290.278	293.414	293.245	293.179	292.526	291.617	290.134	293.626	290.199	293.439	293.317	292.392	291.696	289.906	293.773	293.755	293.373	292.18	291.308	290.599	289.536	292.804	292.807	291.531	290.296	288.872	287.405	291.701	291.605	291.847	290.799	290.642	290.888	291.971	287.967	291.77	291.739	290.464	290.975	290.644	292.191	292.141	290.942	290.376
	29000	287.263	290.713	292.121	291.238	290.007	293.194	293.008	292.93	292.281	291.35	289.855	293.415	289.898	293.223	293.075	292.124	291.429	289.622	293.569	293.551	293.139	291.911	291.022	290.314	289.251	292.604	292.621	291.288	290.017	288.586	287.124	291.421	291.36	291.584	290.529	290.355	290.605	291.682	287.666	291.508	291.487	290.179	290.692	290.363	291.894	291.908	290.71	290.083
	30000	286.977	290.458	291.887	290.977	289.741	292.99	292.791	292.703	292.049	291.082	289.583	293.216	289.605	293.023	292.863	291.87	291.163	289.345	293.364	293.361	292.894	291.656	290.746	290.029	288.975	292.397	292.454	291.023	289.752	288.314	286.851	291.164	291.117	291.358	290.272	290.071	290.33	291.414	287.371	291.257	291.263	289.894	290.411	290.096	291.613	291.681	290.424	289.791
	31000	286.692	290.19	291.642	290.706	289.473	292.798	292.582	292.467	291.805	290.816	289.312	293.023	289.312	292.84	292.656	291.624	290.907	289.073	293.16	293.175	292.668	291.413	290.482	289.746	288.707	292.181	292.279	290.783	289.494	288.053	286.589	290.93	290.879	291.124	290.014	289.781	290.067	291.176	287.104	291.036	291.023	289.654	290.124	289.836	291.361	291.457	290.16	289.532
	32000	286.421	289.937	291.395	290.448	289.209	292.608	292.373	292.235	291.561	290.554	289.046	292.825	289.038	292.66	292.452	291.39	290.653	288.808	292.947	292.983	292.45	291.155	290.221	289.482	288.442	291.955	292.088	290.541	289.228	287.796	286.331	290.707	290.643	290.902	289.791	289.523	289.815	290.978	286.85	290.826	290.779	289.417	289.86	289.579	291.168	291.237	289.903	289.311
	33000	286.138	289.692	291.148	290.19	288.944	292.41	292.161	292.026	291.335	290.304	288.78	292.643	288.764	292.483	292.238	291.158	290.399	288.546	292.735	292.797	292.219	290.903	289.965	289.232	288.179	291.718	291.905	290.286	288.987	287.542	286.074	290.486	290.412	290.68	289.569	289.274	289.571	290.776	286.598	290.621	290.553	289.197	289.61	289.328	290.986	291.017	289.661	289.102
	34000	285.863	289.445	290.904	289.94	288.685	292.222	291.957	291.832	291.1	290.057	288.523	292.474	288.496	292.308	292.044	290.916	290.143	288.287	292.562	292.638	291.998	290.655	289.712	288.985	287.917	291.523	291.722	290.038	288.749	287.295	285.822	290.249	290.167	290.454	289.329	289.028	289.328	290.56	286.352	290.407	290.335	288.953	289.361	289.08	290.795	290.797	289.432	288.876
	35000	285.607	289.215	290.666	289.697	288.436	292.026	291.746	291.611	290.865	289.811	288.272	292.298	288.226	292.121	291.831	290.687	289.895	288.031	292.385	292.467	291.781	290.42	289.462	288.743	287.658	291.348	291.524	289.818	288.524	287.052	285.582	290.021	289.922	290.23	289.1	288.782	289.087	290.342	286.124	290.166	290.1	288.692	289.125	288.834	290.593	290.561	289.184	288.631
	36000	285.363	288.971	290.44	289.461	288.194	291.806	291.531	291.395	290.639	289.571	288.028	292.1	287.962	291.916	291.614	290.468	289.655	287.783	292.2	292.277	291.569	290.191	289.234	288.494	287.408	291.16	291.31	289.601	288.292	286.852	285.361	289.792	289.684	289.977	288.845	288.537	288.843	290.123	285.901	289.905	289.852	288.436	288.896	288.59	290.375	290.297	288.928	288.385
	37000	285.136	288.723	290.219	289.228	287.957	291.577	291.308	291.181	290.417	289.33	287.788	291.888	287.716	291.707	291.41	290.257	289.41	287.54	292.007	292.085	291.363	289.96	289.009	288.26	287.165	290.973	291.118	289.379	288.046	286.659	285.146	289.571	289.442	289.737	288.603	288.318	288.613	289.89	285.671	289.651	289.612	288.193	288.673	288.355	290.134	290.042	288.693	288.147
	38000	284.922	288.48	290.004	289.003	287.731	291.348	291.091	290.979	290.199	289.091	287.557	291.672	287.489	291.504	291.203	290.038	289.167	287.305	291.812	291.896	291.145	289.733	288.793	288.033	286.93	290.785	290.93	289.178	287.809	286.473	284.943	289.34	289.203	289.51	288.38	288.114	288.389	289.643	285.455	289.404	289.392	287.963	288.447	288.126	289.876	289.808	288.473	287.915
	39000	284.704	288.251	289.788	288.786	287.504	291.121	290.872	290.788	289.977	288.869	287.334	291.459	287.253	291.283	290.996	289.821	288.934	287.081	291.618	291.681	290.92	289.515	288.587	287.8	286.704	290.604	290.748	288.954	287.592	286.289	284.741	289.099	288.968	289.291	288.157	287.902	288.162	289.386	285.231	289.177	289.175	287.745	288.221	287.898	289.614	289.591	288.266	287.702
	40000	284.492	288.028	289.567	288.581	287.28	290.908	290.655	290.589	289.76	288.656	287.116	291.252	287.03	291.071	290.787	289.61	288.72	286.862	291.42	291.467	290.704	289.309	288.368	287.581	286.482	290.413	290.564	288.735	287.382	286.078	284.543	288.882	288.762	289.098	287.941	287.698	287.943	289.155	285.005	288.99	288.978	287.527	287.998	287.675	289.372	289.392	288.074	287.485
	41000	284.289	287.827	289.352	288.368	287.062	290.707	290.438	290.371	289.548	288.444	286.899	291.053	286.81	290.862	290.565	289.4	288.516	286.643	291.231	291.271	290.493	289.084	288.146	287.354	286.257	290.23	290.38	288.535	287.173	285.858	284.341	288.696	288.571	288.92	287.729	287.486	287.722	288.958	284.784	288.813	288.793	287.316	287.791	287.46	289.17	289.212	287.896	287.265
	42000	284.099	287.623	289.142	288.153	286.847	290.503	290.235	290.153	289.322	288.228	286.682	290.856	286.599	290.672	290.356	289.166	288.301	286.423	291.051	291.086	290.286	288.85	287.918	287.139	286.035	290.059	290.163	288.311	286.954	285.636	284.142	288.53	288.4	288.739	287.528	287.286	287.513	288.797	284.586	288.644	288.599	287.092	287.592	287.257	288.996	289.047	287.706	287.008
	43000	283.904	287.427	288.956	287.95	286.634	290.303	290.04	289.936	289.125	288.031	286.476	290.66	286.39	290.476	290.159	288.951	288.094	286.215	290.867	290.882	290.084	288.626	287.697	286.923	285.822	289.876	289.942	288.08	286.734	285.425	283.953	288.359	288.231	288.557	287.331	287.073	287.303	288.631	284.383	288.456	288.409	286.874	287.371	287.058	288.829	288.878	287.529	286.779
	44000	283.703	287.218	288.755	287.745	286.427	290.098	289.848	289.725	288.931	287.832	286.273	290.455	286.171	290.277	289.949	288.752	287.891	286.01	290.672	290.693	289.881	288.41	287.484	286.702	285.617	289.689	289.759	287.891	286.524	285.227	283.772	288.171	288.041	288.366	287.148	286.863	287.104	288.45	284.168	288.263	288.221	286.681	287.157	286.864	288.657	288.68	287.354	286.581
	45000	283.501	287.007	288.553	287.542	286.226	289.898	289.661	289.526	288.733	287.626	286.073	290.235	285.951	290.081	289.761	288.555	287.688	285.809	290.456	290.501	289.708	288.218	287.278	286.491	285.416	289.493	289.59	287.734	286.365	285.048	283.596	287.968	287.84	288.187	286.957	286.649	286.907	288.261	283.959	288.059	288.007	286.473	286.94	286.667	288.485	288.463	287.138	286.389
	46000	283.305	286.787	288.357	287.342	286.035	289.699	289.483	289.344	288.549	287.425	285.884	290.03	285.734	289.907	289.591	288.372	287.496	285.616	290.25	290.308	289.529	288.023	287.1	286.277	285.22	289.302	289.405	287.559	286.179	284.901	283.426	287.766	287.631	287.969	286.742	286.438	286.707	288.068	283.757	287.862	287.785	286.266	286.735	286.47	288.308	288.259	286.924	286.192
	47000	283.13	286.577	288.157	287.145	285.843	289.504	289.324	289.193	288.375	287.23	285.692	289.834	285.533	289.725	289.429	288.203	287.302	285.423	290.051	290.11	289.34	287.83	286.921	286.074	285.032	289.112	289.213	287.368	285.985	284.744	283.259	287.576	287.427	287.762	286.538	286.246	286.51	287.885	283.581	287.676	287.578	286.068	286.545	286.273	288.139	288.074	286.716	286.011
	48000	282.98	286.364	287.967	286.948	285.653	289.321	289.144	289.029	288.203	287.033	285.502	289.648	285.342	289.555	289.262	288.021	287.11	285.234	289.862	289.919	289.153	287.642	286.737	285.885	284.842	288.932	289.02	287.179	285.824	284.578	283.091	287.415	287.238	287.563	286.331	286.07	286.322	287.735	283.431	287.498	287.372	285.885	286.359	286.082	288	287.888	286.515	285.858
	49000	282.85	286.157	287.8	286.759	285.466	289.133	288.959	288.86	288.03	286.84	285.314	289.476	285.165	289.383	289.088	287.839	286.916	285.044	289.682	289.75	288.967	287.456	286.541	285.703	284.652	288.741	288.861	286.992	285.666	284.408	282.925	287.265	287.053	287.376	286.149	285.902	286.14	287.591	283.286	287.31	287.175	285.725	286.178	285.895	287.861	287.713	286.316	285.687
	50000	282.717	285.978	287.632	286.573	285.285	288.95	288.782	288.693	287.854	286.65	285.135	289.3	284.994	289.211	288.903	287.655	286.733	284.867	289.512	289.576	288.781	287.276	286.372	285.512	284.479	288.56	288.704	286.815	285.503	284.261	282.781	287.113	286.882	287.202	285.981	285.742	285.959	287.448	283.139	287.154	287.001	285.559	286.004	285.708	287.71	287.552	286.134	285.505
	51000	282.566	285.801	287.459	286.393	285.105	288.783	288.615	288.521	287.672	286.464	284.957	289.138	284.805	289.045	288.723	287.475	286.553	284.691	289.353	289.411	288.601	287.089	286.193	285.311	284.302	288.394	288.506	286.635	285.338	284.111	282.63	286.954	286.727	287.023	285.818	285.562	285.77	287.3	282.994	287.013	286.82	285.389	285.813	285.513	287.562	287.407	285.967	285.307
	52000	282.408	285.631	287.282	286.217	284.927	288.623	288.447	288.342	287.491	286.283	284.779	288.983	284.618	288.875	288.539	287.288	286.372	284.516	289.202	289.246	288.424	286.905	286.023	285.123	284.128	288.252	288.308	286.46	285.191	283.973	282.483	286.798	286.581	286.85	285.642	285.369	285.587	287.156	282.847	286.869	286.636	285.211	285.61	285.327	287.417	287.251	285.819	285.1
	53000	282.245	285.466	287.095	286.04	284.755	288.461	288.278	288.165	287.306	286.1	284.611	288.829	284.443	288.705	288.362	287.112	286.186	284.346	289.058	289.087	288.263	286.723	285.855	284.943	283.962	288.128	288.159	286.312	285.037	283.842	282.346	286.631	286.428	286.683	285.472	285.182	285.406	286.999	282.682	286.72	286.455	285.027	285.412	285.149	287.271	287.095	285.635	284.883
	54000	282.087	285.292	286.914	285.859	284.586	288.295	288.119	287.996	287.122	285.918	284.447	288.663	284.27	288.538	288.191	286.934	286.003	284.185	288.902	288.926	288.107	286.552	285.69	284.757	283.805	287.996	288.008	286.182	284.889	283.701	282.214	286.453	286.26	286.511	285.292	285	285.225	286.826	282.524	286.538	286.286	284.836	285.23	284.982	287.108	286.903	285.455	284.698
	55000	281.939	285.121	286.743	285.685	284.424	288.132	287.957	287.827	286.954	285.745	284.286	288.496	284.097	288.376	288.02	286.757	285.824	284.024	288.74	288.769	287.941	286.382	285.522	284.585	283.646	287.85	287.857	286.035	284.752	283.554	282.078	286.265	286.087	286.33	285.106	284.832	285.059	286.636	282.382	286.363	286.116	284.659	285.064	284.824	286.919	286.725	285.29	284.531
	56000	281.795	284.953	286.575	285.518	284.267	287.97	287.794	287.664	286.789	285.575	284.129	288.336	283.932	288.215	287.854	286.597	285.655	283.867	288.584	288.608	287.778	286.233	285.365	284.416	283.49	287.708	287.712	285.872	284.635	283.421	281.945	286.068	285.908	286.171	284.944	284.676	284.895	286.433	282.238	286.194	285.952	284.505	284.906	284.669	286.716	286.55	285.124	284.382
	57000	281.652	284.788	286.408	285.359	284.11	287.808	287.635	287.5	286.627	285.422	283.978	288.172	283.762	288.049	287.685	286.436	285.506	283.72	288.424	288.443	287.609	286.075	285.214	284.243	283.342	287.56	287.558	285.74	284.507	283.288	281.826	285.874	285.745	286.017	284.791	284.514	284.727	286.235	282.093	286.029	285.81	284.356	284.741	284.504	286.51	286.392	284.988	284.211
	58000	281.518	284.629	286.252	285.205	283.954	287.64	287.476	287.346	286.481	285.277	283.825	288.001	283.603	287.881	287.519	286.293	285.366	283.57	288.253	288.268	287.445	285.929	285.069	284.08	283.194	287.398	287.391	285.634	284.392	283.176	281.709	285.69	285.603	285.87	284.654	284.347	284.564	286.045	281.962	285.873	285.672	284.209	284.568	284.341	286.311	286.231	284.856	284.032
	59000	281.393	284.473	286.095	285.047	283.802	287.469	287.311	287.184	286.335	285.131	283.677	287.833	283.45	287.695	287.346	286.154	285.226	283.426	288.092	288.081	287.285	285.785	284.931	283.91	283.057	287.256	287.223	285.529	284.262	283.073	281.604	285.516	285.463	285.712	284.509	284.176	284.397	285.865	281.833	285.711	285.493	284.039	284.391	284.184	286.12	286.054	284.678	283.864
	60000	281.269	284.289	285.935	284.895	283.661	287.316	287.14	287.029	286.196	284.986	283.538	287.684	283.289	287.526	287.183	286.002	285.087	283.288	287.948	287.919	287.139	285.633	284.794	283.735	282.923	287.127	287.079	285.4	284.125	282.955	281.497	285.342	285.291	285.546	284.346	284.012	284.237	285.684	281.703	285.546	285.326	283.881	284.234	284.032	285.931	285.889	284.501	283.727
	61000	281.139	284.124	285.796	284.747	283.519	287.17	286.978	286.879	286.05	284.847	283.402	287.538	283.146	287.367	287.032	285.85	284.951	283.156	287.802	287.766	286.991	285.482	284.664	283.579	282.792	286.995	286.95	285.254	283.977	282.836	281.385	285.169	285.119	285.385	284.18	283.865	284.086	285.504	281.57	285.392	285.175	283.74	284.083	283.886	285.744	285.732	284.346	283.585
	62000	281.024	283.965	285.654	284.606	283.377	287.027	286.833	286.724	285.905	284.707	283.267	287.393	283.015	287.215	286.867	285.697	284.817	283.023	287.655	287.613	286.829	285.326	284.528	283.432	282.66	286.86	286.814	285.092	283.846	282.71	281.273	285.01	284.97	285.237	284.029	283.725	283.94	285.335	281.451	285.257	285.027	283.592	283.931	283.741	285.569	285.582	284.22	283.422
	63000	280.916	283.823	285.503	284.464	283.237	286.885	286.692	286.576	285.759	284.562	283.131	287.248	282.879	287.069	286.723	285.549	284.676	282.891	287.509	287.46	286.677	285.178	284.384	283.287	282.53	286.724	286.659	284.933	283.719	282.586	281.163	284.862	284.849	285.094	283.894	283.587	283.793	285.177	281.34	285.141	284.89	283.449	283.774	283.596	285.405	285.455	284.11	283.254
	64000	280.818	283.688	285.353	284.318	283.099	286.749	286.554	286.43	285.611	284.421	282.994	287.111	282.735	286.932	286.577	285.397	284.535	282.755	287.371	287.329	286.528	285.031	284.241	283.146	282.399	286.599	286.535	284.792	283.578	282.467	281.056	284.733	284.727	284.948	283.768	283.442	283.651	285.047	281.232	285.028	284.766	283.313	283.62	283.456	285.262	285.344	284.021	283.089
	65000	280.716	283.553	285.201	284.176	282.963	286.614	286.42	286.29	285.465	284.285	282.859	286.989	282.598	286.806	286.44	285.258	284.396	282.621	287.255	287.209	286.406	284.884	284.103	283.008	282.27	286.482	286.431	284.671	283.442	282.346	280.953	284.601	284.6	284.81	283.647	283.292	283.513	284.921	281.117	284.911	284.642	283.176	283.462	283.32	285.134	285.235	283.913	282.924
	66000	280.606	283.409	285.053	284.029	282.83	286.479	286.291	286.165	285.333	284.146	282.727	286.865	282.466	286.689	286.325	285.136	284.26	282.491	287.137	287.1	286.291	284.767	283.971	282.867	282.145	286.364	286.342	284.568	283.31	282.227	280.849	284.461	284.463	284.681	283.514	283.136	283.376	284.792	280.993	284.788	284.516	283.043	283.306	283.187	285.012	285.096	283.786	282.788
	67000	280.493	283.269	284.915	283.892	282.705	286.34	286.161	286.033	285.195	284.004	282.605	286.736	282.328	286.564	286.19	284.994	284.111	282.372	287.014	286.976	286.163	284.626	283.825	282.73	282.027	286.246	286.245	284.446	283.158	282.097	280.74	284.315	284.32	284.542	283.38	282.991	283.248	284.655	280.869	284.644	284.375	282.918	283.164	283.059	284.888	284.955	283.645	282.667
	68000	280.388	283.126	284.768	283.755	282.588	286.209	286.036	285.904	285.046	283.871	282.489	286.605	282.193	286.442	286.069	284.845	283.963	282.253	286.876	286.846	286.037	284.476	283.669	282.602	281.907	286.108	286.13	284.316	282.998	281.954	280.625	284.17	284.173	284.402	283.252	282.86	283.122	284.519	280.764	284.5	284.241	282.798	283.04	282.934	284.765	284.803	283.507	282.558
	69000	280.294	282.989	284.621	283.622	282.468	286.074	285.91	285.764	284.894	283.738	282.368	286.46	282.065	286.305	285.937	284.693	283.817	282.129	286.72	286.699	285.902	284.336	283.519	282.478	281.783	285.955	285.984	284.184	282.867	281.822	280.513	284.04	284.037	284.27	283.119	282.733	282.999	284.396	280.671	284.37	284.107	282.681	282.913	282.815	284.649	284.662	283.376	282.454
	70000	280.211	282.851	284.474	283.486	282.339	285.935	285.766	285.615	284.748	283.605	282.241	286.322	281.935	286.168	285.8	284.554	283.678	282.002	286.578	286.552	285.768	284.211	283.392	282.349	281.659	285.813	285.831	284.049	282.758	281.715	280.403	283.926	283.92	284.152	282.989	282.611	282.877	284.283	280.584	284.247	283.989	282.563	282.785	282.697	284.535	284.538	283.258	282.348
	71000	280.138	282.724	284.328	283.357	282.213	285.787	285.612	285.467	284.615	283.483	282.118	286.172	281.811	286.025	285.661	284.431	283.56	281.88	286.424	286.417	285.634	284.097	283.276	282.217	281.538	285.669	285.701	283.922	282.663	281.607	280.297	283.825	283.813	284.03	282.87	282.49	282.753	284.176	280.499	284.135	283.859	282.451	282.66	282.575	284.413	284.421	283.134	282.245
	72000	280.073	282.596	284.193	283.232	282.09	285.648	285.468	285.324	284.485	283.364	281.997	286.02	281.689	285.879	285.52	284.309	283.443	281.761	286.265	286.288	285.502	283.987	283.158	282.084	281.422	285.52	285.568	283.799	282.571	281.501	280.2	283.731	283.701	283.917	282.749	282.372	282.626	284.07	280.423	284.021	283.752	282.332	282.539	282.457	284.29	284.307	283.018	282.126
	73000	280.009	282.474	284.055	283.104	281.971	285.515	285.326	285.18	284.344	283.237	281.881	285.881	281.566	285.741	285.379	284.174	283.314	281.645	286.116	286.152	285.37	283.861	283.035	281.95	281.31	285.372	285.428	283.7	282.471	281.398	280.105	283.635	283.595	283.791	282.632	282.249	282.501	283.967	280.347	283.917	283.63	282.218	282.418	282.339	284.171	284.198	282.912	282.001
	74000	279.931	282.354	283.915	282.972	281.854	285.377	285.189	285.041	284.202	283.103	281.765	285.743	281.448	285.605	285.242	284.038	283.178	281.53	285.988	286.023	285.242	283.728	282.906	281.824	281.197	285.254	285.292	283.592	282.356	281.287	280.008	283.526	283.483	283.668	282.524	282.125	282.38	283.866	280.255	283.807	283.515	282.108	282.292	282.22	284.059	284.091	282.818	281.881
	75000	279.838	282.236	283.778	282.843	281.74	285.245	285.062	284.908	284.062	282.97	281.651	285.613	281.342	285.479	285.111	283.902	283.042	281.417	285.867	285.897	285.11	283.59	282.779	281.707	281.087	285.149	285.15	283.457	282.232	281.178	279.915	283.41	283.366	283.54	282.412	282.005	282.267	283.757	280.147	283.692	283.397	281.989	282.172	282.111	283.952	283.981	282.724	281.744
	76000	279.745	282.123	283.649	282.721	281.632	285.125	284.943	284.778	283.937	282.848	281.545	285.497	281.241	285.365	284.987	283.784	282.92	281.313	285.756	285.78	284.965	283.465	282.663	281.594	280.986	285.049	285.029	283.312	282.11	281.08	279.837	283.278	283.241	283.411	282.303	281.884	282.154	283.634	280.037	283.569	283.27	281.865	282.042	282.004	283.833	283.864	282.618	281.616
	77000	279.652	281.997	283.524	282.605	281.526	285.019	284.829	284.655	283.814	282.729	281.441	285.388	281.128	285.256	284.872	283.662	282.8	281.211	285.643	285.672	284.845	283.344	282.544	281.478	280.889	284.926	284.928	283.205	281.994	280.981	279.765	283.143	283.115	283.29	282.189	281.756	282.04	283.506	279.933	283.447	283.163	281.762	281.915	281.896	283.71	283.741	282.524	281.508
	78000	279.56	281.881	283.411	282.492	281.423	284.914	284.723	284.544	283.704	282.614	281.34	285.274	281.009	285.149	284.778	283.558	282.683	281.113	285.518	285.563	284.745	283.241	282.43	281.369	280.795	284.795	284.82	283.122	281.9	280.889	279.693	283.014	282.997	283.175	282.077	281.627	281.929	283.381	279.833	283.322	283.05	281.655	281.791	281.788	283.589	283.622	282.416	281.413
	79000	279.48	281.774	283.305	282.378	281.319	284.817	284.63	284.453	283.601	282.502	281.239	285.159	280.895	285.058	284.693	283.454	282.576	281.013	285.388	285.463	284.648	283.137	282.323	281.261	280.699	284.665	284.705	283.042	281.799	280.796	279.614	282.894	282.886	283.047	281.967	281.511	281.822	283.269	279.747	283.206	282.911	281.547	281.677	281.683	283.485	283.506	282.292	281.329
	80000	279.411	281.655	283.196	282.262	281.212	284.729	284.529	284.352	283.499	282.389	281.136	285.058	280.788	284.96	284.593	283.349	282.465	280.912	285.261	285.364	284.543	283.024	282.212	281.157	280.602	284.538	284.6	282.962	281.684	280.698	279.532	282.793	282.778	282.926	281.853	281.405	281.718	283.173	279.669	283.101	282.789	281.453	281.572	281.58	283.393	283.401	282.177	281.253
	81000	279.354	281.543	283.082	282.145	281.108	284.625	284.415	284.246	283.392	282.275	281.034	284.963	280.695	284.848	284.479	283.243	282.355	280.813	285.156	285.26	284.431	282.911	282.1	281.062	280.509	284.424	284.5	282.886	281.588	280.604	279.455	282.703	282.678	282.817	281.744	281.311	281.618	283.084	279.606	283.007	282.685	281.364	281.477	281.483	283.303	283.309	282.068	281.18
	82000	279.297	281.435	282.976	282.037	281.008	284.505	284.298	284.136	283.289	282.173	280.937	284.856	280.604	284.734	284.352	283.132	282.252	280.72	285.059	285.153	284.308	282.799	281.994	280.972	280.42	284.322	284.408	282.781	281.511	280.52	279.383	282.622	282.577	282.715	281.637	281.222	281.523	283.01	279.541	282.914	282.582	281.277	281.382	281.386	283.231	283.216	281.955	281.099
	83000	279.239	281.33	282.87	281.938	280.913	284.384	284.187	284.024	283.178	282.076	280.846	284.742	280.515	284.615	284.229	283.017	282.155	280.634	284.959	285.043	284.185	282.693	281.896	280.873	280.338	284.228	284.307	282.68	281.441	280.449	279.321	282.531	282.468	282.605	281.536	281.13	281.425	282.93	279.474	282.815	282.475	281.185	281.287	281.29	283.153	283.126	281.845	281.008
	84000	279.174	281.235	282.767	281.839	280.819	284.269	284.077	283.909	283.066	281.981	280.758	284.627	280.421	284.497	284.108	282.907	282.064	280.551	284.853	284.928	284.064	282.593	281.806	280.766	280.263	284.137	284.189	282.583	281.383	280.386	279.268	282.438	282.372	282.495	281.439	281.034	281.322	282.845	279.413	282.726	282.368	281.092	281.188	281.196	283.072	283.029	281.74	280.909
	85000	279.106	281.139	282.652	281.741	280.726	284.153	283.97	283.797	282.952	281.884	280.669	284.511	280.32	284.384	283.995	282.801	281.969	280.467	284.741	284.817	283.954	282.495	281.721	280.659	280.185	284.048	284.076	282.481	281.323	280.329	279.212	282.337	282.268	282.387	281.341	280.933	281.219	282.75	279.353	282.634	282.258	280.994	281.086	281.105	282.984	282.924	281.624	280.802
	86000	279.037	281.037	282.542	281.646	280.638	284.04	283.861	283.687	282.845	281.789	280.585	284.397	280.218	284.272	283.883	282.702	281.876	280.388	284.629	284.703	283.845	282.4	281.642	280.553	280.115	283.958	283.959	282.396	281.262	280.284	279.163	282.219	282.156	282.275	281.237	280.829	281.122	282.632	279.291	282.511	282.148	280.897	280.984	281.013	282.871	282.8	281.512	280.703
	87000	278.973	280.931	282.442	281.554	280.553	283.932	283.762	283.587	282.747	281.698	280.504	284.285	280.122	284.164	283.776	282.614	281.783	280.312	284.515	284.59	283.739	282.316	281.565	280.452	280.045	283.864	283.855	282.306	281.203	280.242	279.113	282.108	282.044	282.165	281.142	280.732	281.023	282.512	279.227	282.392	282.042	280.802	280.89	280.914	282.746	282.684	281.407	280.604
	88000	278.913	280.84	282.337	281.458	280.47	283.826	283.658	283.485	282.642	281.599	280.424	284.17	280.03	284.054	283.669	282.516	281.684	280.235	284.396	284.466	283.622	282.222	281.479	280.355	279.973	283.767	283.731	282.199	281.132	280.19	279.058	281.998	281.946	282.064	281.056	280.638	280.921	282.395	279.163	282.291	281.941	280.711	280.799	280.814	282.625	282.586	281.318	280.508
	89000	278.85	280.755	282.235	281.363	280.39	283.722	283.552	283.379	282.539	281.507	280.347	284.06	279.941	283.938	283.557	282.419	281.594	280.161	284.279	284.341	283.504	282.127	281.397	280.261	279.9	283.66	283.608	282.101	281.051	280.122	278.997	281.889	281.855	281.965	280.971	280.546	280.82	282.279	279.097	282.202	281.851	280.622	280.706	280.716	282.511	282.496	281.242	280.418
	90000	278.784	280.667	282.14	281.274	280.315	283.615	283.439	283.266	282.442	281.425	280.271	283.947	279.856	283.819	283.439	282.32	281.509	280.085	284.164	284.216	283.387	282.036	281.306	280.166	279.828	283.555	283.488	282.008	280.97	280.042	278.934	281.785	281.765	281.871	280.881	280.456	280.72	282.167	279.021	282.117	281.767	280.536	280.613	280.621	282.394	282.404	281.174	280.328
	91000	278.725	280.587	282.045	281.188	280.239	283.506	283.324	283.154	282.348	281.345	280.195	283.834	279.779	283.699	283.322	282.225	281.425	280.01	284.054	284.1	283.28	281.938	281.214	280.076	279.755	283.461	283.387	281.92	280.874	279.959	278.871	281.695	281.678	281.779	280.799	280.367	280.625	282.073	278.954	282.037	281.688	280.451	280.52	280.531	282.294	282.322	281.112	280.237
	92000	278.672	280.506	281.949	281.102	280.159	283.4	283.218	283.045	282.249	281.263	280.117	283.737	279.701	283.6	283.215	282.128	281.337	279.933	283.966	284.009	283.178	281.836	281.121	279.993	279.681	283.382	283.31	281.837	280.775	279.876	278.808	281.612	281.595	281.689	280.721	280.282	280.541	281.991	278.893	281.96	281.607	280.365	280.437	280.453	282.205	282.246	281.046	280.146
	93000	278.618	280.427	281.849	281.011	280.077	283.306	283.124	282.946	282.148	281.171	280.037	283.652	279.631	283.515	283.114	282.031	281.244	279.856	283.878	283.929	283.082	281.739	281.032	279.913	279.608	283.287	283.248	281.767	280.686	279.796	278.743	281.531	281.513	281.601	280.634	280.197	280.46	281.907	278.831	281.882	281.53	280.282	280.348	280.379	282.116	282.157	280.975	280.063
	94000	278.561	280.345	281.749	280.924	279.997	283.219	283.031	282.848	282.051	281.083	279.959	283.571	279.555	283.434	283.016	281.94	281.158	279.783	283.796	283.859	282.993	281.653	280.947	279.833	279.536	283.195	283.186	281.704	280.605	279.721	278.681	281.449	281.431	281.523	280.554	280.109	280.381	281.827	278.77	281.803	281.457	280.21	280.261	280.303	282.037	282.077	280.907	280.001
	95000	278.508	280.271	281.662	280.84	279.918	283.132	282.947	282.753	281.963	280.998	279.884	283.494	279.477	283.359	282.925	281.854	281.075	279.709	283.719	283.791	282.901	281.575	280.863	279.76	279.465	283.114	283.126	281.62	280.529	279.645	278.62	281.365	281.349	281.445	280.481	280.028	280.304	281.75	278.714	281.719	281.386	280.147	280.183	280.228	281.962	281.991	280.838	279.949
	96000	278.46	280.197	281.578	280.757	279.843	283.05	282.865	282.666	281.882	280.918	279.81	283.418	279.403	283.28	282.839	281.773	280.997	279.637	283.638	283.714	282.817	281.497	280.787	279.691	279.395	283.032	283.076	281.549	280.445	279.583	278.559	281.284	281.268	281.37	280.41	279.948	280.227	281.673	278.669	281.633	281.31	280.083	280.104	280.154	281.889	281.904	280.767	279.895
	97000	278.421	280.118	281.491	280.674	279.77	282.969	282.784	282.578	281.795	280.835	279.738	283.342	279.331	283.202	282.76	281.694	280.915	279.566	283.557	283.639	282.742	281.414	280.71	279.624	279.325	282.946	283.015	281.468	280.356	279.515	278.497	281.208	281.187	281.292	280.33	279.876	280.157	281.6	278.625	281.544	281.233	280.013	280.031	280.083	281.819	281.816	280.69	279.831
	98000	278.385	280.043	281.4	280.592	279.698	282.896	282.701	282.491	281.706	280.751	279.667	283.261	279.261	283.124	282.686	281.61	280.832	279.496	283.468	283.563	282.672	281.331	280.628	279.56	279.258	282.857	282.946	281.388	280.278	279.445	278.438	281.136	281.103	281.211	280.249	279.802	280.09	281.533	278.583	281.459	281.157	279.947	279.958	280.017	281.75	281.737	280.612	279.773
	99000	278.347	279.969	281.313	280.511	279.626	282.813	282.617	282.408	281.628	280.67	279.597	283.18	279.192	283.042	282.605	281.53	280.752	279.428	283.381	283.48	282.593	281.245	280.548	279.491	279.193	282.769	282.872	281.304	280.208	279.38	278.384	281.066	281.022	281.132	280.176	279.734	280.024	281.466	278.538	281.381	281.088	279.891	279.892	279.952	281.683	281.662	280.542	279.725
	100000	278.304	279.898	281.232	280.432	279.556	282.727	282.528	282.324	281.549	280.592	279.529	283.095	279.126	282.958	282.525	281.451	280.674	279.363	283.298	283.396	282.514	281.166	280.473	279.42	279.132	282.683	282.8	281.224	280.14	279.319	278.333	280.993	280.946	281.053	280.104	279.667	279.954	281.399	278.488	281.305	281.013	279.83	279.828	279.884	281.617	281.587	280.471	279.671
	101000	278.26	279.823	281.146	280.354	279.49	282.634	282.434	282.232	281.465	280.515	279.465	283.004	279.066	282.865	282.435	281.371	280.597	279.301	283.209	283.303	282.429	281.089	280.4	279.351	279.072	282.61	282.721	281.141	280.072	279.26	278.283	280.919	280.865	280.97	280.032	279.604	279.886	281.33	278.441	281.226	280.938	279.765	279.762	279.817	281.552	281.514	280.395	279.601
	102000	278.215	279.757	281.066	280.281	279.423	282.539	282.342	282.146	281.385	280.439	279.399	282.912	279.004	282.773	282.349	281.292	280.518	279.235	283.12	283.208	282.342	281.012	280.324	279.281	279.009	282.539	282.637	281.06	280.006	279.197	278.228	280.84	280.785	280.889	279.967	279.538	279.819	281.255	278.397	281.144	280.858	279.696	279.698	279.751	281.483	281.434	280.316	279.53
	103000	278.169	279.688	280.983	280.21	279.354	282.447	282.251	282.055	281.3	280.366	279.332	282.824	278.941	282.686	282.263	281.213	280.441	279.171	283.035	283.126	282.257	280.939	280.249	279.212	278.948	282.469	282.557	280.988	279.946	279.139	278.178	280.763	280.708	280.811	279.901	279.469	279.751	281.174	278.35	281.063	280.785	279.63	279.636	279.69	281.399	281.352	280.24	279.469
	104000	278.123	279.616	280.898	280.136	279.288	282.358	282.165	281.964	281.212	280.293	279.267	282.74	278.875	282.6	282.172	281.134	280.366	279.109	282.957	283.037	282.167	280.866	280.184	279.147	278.889	282.397	282.472	280.918	279.886	279.088	278.129	280.686	280.626	280.724	279.823	279.403	279.681	281.094	278.304	280.981	280.701	279.571	279.575	279.631	281.316	281.266	280.166	279.42
	105000	278.089	279.545	280.814	280.059	279.223	282.27	282.08	281.878	281.127	280.217	279.205	282.652	278.814	282.512	282.08	281.056	280.289	279.05	282.874	282.947	282.074	280.792	280.114	279.08	278.832	282.325	282.365	280.836	279.819	279.027	278.081	280.613	280.553	280.647	279.752	279.343	279.612	281.017	278.268	280.906	280.632	279.507	279.517	279.57	281.238	281.192	280.107	279.36
	106000	278.052	279.478	280.736	279.988	279.161	282.187	281.999	281.794	281.044	280.145	279.145	282.57	278.76	282.427	281.992	280.977	280.215	278.99	282.794	282.858	281.986	280.718	280.042	279.018	278.775	282.253	282.261	280.764	279.755	278.966	278.032	280.541	280.484	280.569	279.685	279.284	279.546	280.938	278.228	280.842	280.565	279.441	279.458	279.508	281.158	281.125	280.058	279.287
	107000	278.005	279.414	280.658	279.923	279.101	282.107	281.918	281.707	280.963	280.078	279.085	282.49	278.706	282.34	281.901	280.896	280.144	278.934	282.714	282.767	281.904	280.644	279.973	278.954	278.722	282.179	282.163	280.692	279.693	278.911	277.991	280.475	280.417	280.494	279.627	279.221	279.478	280.867	278.18	280.777	280.495	279.376	279.394	279.444	281.081	281.062	280.001	279.212
	108000	277.957	279.355	280.581	279.855	279.043	282.023	281.836	281.619	280.883	280.008	279.029	282.408	278.65	282.257	281.813	280.822	280.074	278.88	282.636	282.683	281.819	280.575	279.912	278.893	278.67	282.114	282.073	280.625	279.628	278.861	277.952	280.407	280.351	280.426	279.565	279.155	279.412	280.8	278.13	280.71	280.422	279.313	279.325	279.381	281.014	280.991	279.947	279.153
	109000	277.908	279.29	280.505	279.786	278.986	281.942	281.763	281.544	280.809	279.94	278.974	282.33	278.59	282.187	281.741	280.755	280.008	278.827	282.565	282.605	281.739	280.509	279.848	278.833	278.62	282.048	281.99	280.555	279.567	278.811	277.916	280.335	280.287	280.36	279.508	279.089	279.352	280.73	278.079	280.641	280.356	279.251	279.257	279.323	280.945	280.919	279.885	279.09
	110000	277.861	279.229	280.434	279.72	278.928	281.873	281.695	281.475	280.741	279.872	278.917	282.259	278.533	282.12	281.675	280.686	279.942	278.772	282.494	282.537	281.671	280.435	279.784	278.781	278.569	281.979	281.93	280.5	279.501	278.758	277.875	280.261	280.223	280.296	279.447	279.025	279.295	280.658	278.027	280.57	280.296	279.192	279.195	279.269	280.875	280.851	279.827	279.034
	111000	277.815	279.17	280.357	279.654	278.87	281.804	281.628	281.409	280.668	279.804	278.861	282.192	278.479	282.061	281.612	280.616	279.877	278.717	282.424	282.479	281.605	280.364	279.718	278.734	278.516	281.904	281.877	280.446	279.437	278.703	277.833	280.185	280.159	280.232	279.387	278.966	279.242	280.585	277.977	280.503	280.231	279.131	279.136	279.216	280.807	280.776	279.765	278.981
	112000	277.775	279.108	280.284	279.587	278.811	281.736	281.557	281.344	280.601	279.736	278.803	282.126	278.426	281.994	281.555	280.546	279.811	278.661	282.358	282.412	281.544	280.29	279.651	278.687	278.462	281.829	281.821	280.388	279.37	278.647	277.787	280.112	280.082	280.159	279.318	278.91	279.19	280.514	277.933	280.427	280.158	279.073	279.08	279.162	280.738	280.702	279.696	278.935
	113000	277.739	279.049	280.213	279.518	278.754	281.662	281.485	281.279	280.536	279.666	278.747	282.054	278.377	281.923	281.491	280.475	279.743	278.608	282.285	282.335	281.472	280.214	279.591	278.642	278.412	281.751	281.761	280.319	279.304	278.599	277.744	280.043	280.004	280.09	279.255	278.856	279.139	280.45	277.897	280.355	280.086	279.021	279.025	279.11	280.677	280.634	279.625	278.894
	114000	277.703	278.987	280.146	279.455	278.7	281.594	281.416	281.215	280.471	279.603	278.694	281.978	278.327	281.852	281.423	280.407	279.682	278.556	282.203	282.256	281.404	280.145	279.53	278.594	278.362	281.666	281.686	280.253	279.25	278.55	277.702	279.984	279.933	280.021	279.196	278.804	279.087	280.394	277.859	280.29	280.019	278.976	278.97	279.057	280.625	280.572	279.562	278.853
	115000	277.668	278.927	280.082	279.397	278.648	281.53	281.349	281.149	280.406	279.546	278.642	281.904	278.284	281.782	281.354	280.341	279.626	278.506	282.125	282.18	281.331	280.078	279.472	278.546	278.316	281.581	281.598	280.185	279.199	278.508	277.666	279.925	279.862	279.954	279.138	278.756	279.035	280.338	277.821	280.221	279.959	278.927	278.917	279.005	280.573	280.504	279.503	278.804
	116000	277.633	278.869	280.017	279.337	278.598	281.465	281.283	281.081	280.34	279.488	278.593	281.838	278.243	281.716	281.284	280.274	279.57	278.46	282.059	282.113	281.262	280.015	279.42	278.497	278.273	281.494	281.515	280.118	279.154	278.469	277.634	279.866	279.79	279.883	279.081	278.709	278.983	280.284	277.785	280.155	279.893	278.875	278.866	278.955	280.522	280.439	279.441	278.752
	117000	277.6	278.816	279.954	279.279	278.547	281.4	281.215	281.011	280.277	279.43	278.544	281.77	278.197	281.65	281.216	280.214	279.513	278.413	281.981	282.046	281.194	279.959	279.367	278.445	278.229	281.411	281.437	280.055	279.11	278.427	277.601	279.817	279.727	279.814	279.025	278.66	278.929	280.235	277.75	280.09	279.825	278.824	278.815	278.903	280.471	280.373	279.376	278.699
	118000	277.573	278.764	279.889	279.221	278.496	281.327	281.143	280.938	280.214	279.372	278.494	281.694	278.15	281.575	281.143	280.152	279.458	278.366	281.904	281.97	281.124	279.903	279.314	278.395	278.185	281.337	281.35	279.998	279.072	278.385	277.566	279.764	279.667	279.749	278.972	278.611	278.876	280.183	277.72	280.026	279.761	278.773	278.763	278.851	280.42	280.312	279.32	278.644
	119000	277.543	278.713	279.823	279.164	278.447	281.256	281.072	280.868	280.147	279.314	278.448	281.622	278.104	281.501	281.07	280.089	279.401	278.323	281.835	281.893	281.058	279.848	279.263	278.346	278.146	281.278	281.279	279.944	279.033	278.348	277.537	279.712	279.611	279.687	278.92	278.561	278.823	280.128	277.689	279.973	279.697	278.721	278.712	278.798	280.366	280.256	279.259	278.589
	120000	277.514	278.663	279.757	279.107	278.4	281.187	281.003	280.799	280.078	279.256	278.403	281.551	278.057	281.426	280.998	280.023	279.344	278.281	281.767	281.818	280.992	279.791	279.211	278.298	278.107	281.228	281.215	279.898	278.993	278.311	277.511	279.664	279.552	279.626	278.87	278.512	278.77	280.072	277.659	279.913	279.637	278.672	278.663	278.746	280.304	280.198	279.201	278.537
	121000	277.486	278.614	279.694	279.05	278.353	281.125	280.939	280.731	280.014	279.198	278.358	281.487	278.014	281.352	280.928	279.963	279.286	278.239	281.702	281.739	280.925	279.737	279.161	278.252	278.069	281.177	281.139	279.851	278.949	278.274	277.483	279.608	279.494	279.564	278.815	278.465	278.717	280.013	277.63	279.848	279.571	278.62	278.615	278.694	280.246	280.136	279.147	278.489
	122000	277.459	278.563	279.637	278.994	278.308	281.063	280.877	280.664	279.95	279.143	278.314	281.42	277.971	281.284	280.858	279.901	279.23	278.198	281.635	281.662	280.853	279.681	279.112	278.206	278.031	281.124	281.058	279.796	278.903	278.24	277.455	279.552	279.439	279.503	278.765	278.421	278.665	279.954	277.604	279.788	279.512	278.571	278.572	278.643	280.19	280.075	279.103	278.436
	123000	277.428	278.518	279.578	278.943	278.265	280.999	280.814	280.597	279.887	279.089	278.272	281.353	277.93	281.216	280.788	279.842	279.177	278.157	281.567	281.592	280.783	279.627	279.066	278.161	277.991	281.067	281	279.741	278.856	278.205	277.422	279.491	279.387	279.446	278.717	278.376	278.613	279.893	277.575	279.735	279.455	278.522	278.525	278.593	280.129	280.019	279.059	278.382
	124000	277.396	278.474	279.518	278.894	278.222	280.931	280.748	280.527	279.824	279.038	278.229	281.284	277.89	281.149	280.72	279.783	279.123	278.115	281.5	281.519	280.717	279.572	279.017	278.119	277.951	281.004	280.937	279.685	278.812	278.164	277.386	279.432	279.335	279.39	278.669	278.329	278.561	279.831	277.541	279.679	279.397	278.469	278.474	278.543	280.066	279.962	279.003	278.33
	125000	277.363	278.427	279.46	278.847	278.178	280.865	280.681	280.457	279.762	278.989	278.185	281.216	277.852	281.08	280.65	279.728	279.072	278.072	281.432	281.452	280.652	279.517	278.969	278.076	277.91	280.941	280.872	279.624	278.763	278.123	277.351	279.379	279.282	279.332	278.616	278.279	278.511	279.772	277.508	279.619	279.343	278.418	278.423	278.495	280.004	279.905	278.951	278.288
	126000	277.335	278.384	279.402	278.801	278.137	280.801	280.618	280.39	279.701	278.94	278.143	281.149	277.813	281.015	280.583	279.672	279.022	278.031	281.364	281.386	280.59	279.462	278.92	278.032	277.871	280.877	280.813	279.572	278.718	278.081	277.318	279.328	279.234	279.281	278.571	278.234	278.464	279.718	277.483	279.566	279.297	278.376	278.376	278.45	279.953	279.855	278.909	278.253
	127000	277.31	278.343	279.343	278.754	278.095	280.742	280.555	280.324	279.643	278.891	278.102	281.084	277.776	280.95	280.518	279.616	278.973	277.991	281.293	281.322	280.527	279.408	278.869	277.992	277.833	280.808	280.763	279.512	278.672	278.041	277.288	279.281	279.189	279.233	278.529	278.192	278.418	279.67	277.457	279.519	279.259	278.337	278.332	278.405	279.906	279.812	278.877	278.215
	128000	277.279	278.301	279.287	278.705	278.054	280.679	280.495	280.262	279.591	278.843	278.062	281.022	277.739	280.893	280.456	279.56	278.927	277.953	281.233	281.268	280.466	279.354	278.82	277.957	277.797	280.748	280.708	279.455	278.625	278.001	277.258	279.233	279.144	279.187	278.486	278.148	278.375	279.626	277.429	279.476	279.22	278.292	278.287	278.363	279.863	279.77	278.842	278.169
	129000	277.248	278.261	279.231	278.656	278.014	280.62	280.436	280.201	279.54	278.793	278.021	280.964	277.703	280.838	280.399	279.509	278.88	277.913	281.178	281.213	280.406	279.302	278.772	277.92	277.76	280.696	280.648	279.4	278.573	277.963	277.229	279.182	279.094	279.139	278.442	278.105	278.336	279.578	277.4	279.429	279.171	278.245	278.243	278.324	279.818	279.722	278.793	278.124
	130000	277.221	278.215	279.18	278.607	277.974	280.558	280.374	280.144	279.49	278.746	277.982	280.902	277.665	280.78	280.343	279.458	278.836	277.877	281.12	281.158	280.35	279.25	278.73	277.882	277.726	280.646	280.59	279.35	278.522	277.928	277.203	279.13	279.04	279.086	278.392	278.061	278.297	279.527	277.372	279.379	279.117	278.2	278.2	278.285	279.772	279.673	278.744	278.088
	131000	277.201	278.171	279.124	278.559	277.934	280.499	280.316	280.085	279.435	278.699	277.943	280.845	277.631	280.726	280.282	279.405	278.789	277.84	281.065	281.106	280.286	279.2	278.686	277.846	277.691	280.601	280.524	279.295	278.475	277.891	277.175	279.084	278.994	279.04	278.347	278.022	278.259	279.48	277.349	279.337	279.071	278.161	278.16	278.247	279.728	279.626	278.702	278.055
	132000	277.175	278.131	279.073	278.515	277.896	280.44	280.259	280.03	279.381	278.654	277.905	280.789	277.6	280.665	280.221	279.35	278.743	277.804	281.008	281.041	280.222	279.147	278.643	277.814	277.657	280.55	280.455	279.242	278.432	277.855	277.146	279.042	278.95	278.993	278.303	277.987	278.222	279.434	277.321	279.296	279.025	278.119	278.123	278.21	279.68	279.579	278.659	278.016
	133000	277.151	278.096	279.022	278.47	277.857	280.382	280.202	279.976	279.328	278.608	277.866	280.729	277.568	280.603	280.164	279.299	278.695	277.767	280.947	280.975	280.166	279.101	278.598	277.779	277.622	280.495	280.378	279.199	278.392	277.818	277.118	279.003	278.908	278.949	278.263	277.952	278.185	279.394	277.296	279.253	278.982	278.081	278.087	278.173	279.638	279.535	278.624	277.979
	134000	277.126	278.058	278.976	278.43	277.82	280.326	280.149	279.926	279.28	278.565	277.83	280.668	277.534	280.542	280.108	279.255	278.65	277.731	280.885	280.906	280.107	279.06	278.556	277.742	277.589	280.442	280.301	279.151	278.353	277.785	277.092	278.962	278.866	278.901	278.225	277.916	278.147	279.352	277.27	279.207	278.941	278.044	278.05	278.135	279.594	279.488	278.593	277.943
	135000	277.1	278.019	278.93	278.389	277.783	280.273	280.096	279.872	279.231	278.524	277.793	280.608	277.5	280.483	280.052	279.207	278.607	277.696	280.824	280.847	280.052	279.015	278.514	277.702	277.556	280.388	280.246	279.109	278.316	277.752	277.066	278.916	278.822	278.851	278.185	277.88	278.109	279.304	277.243	279.16	278.891	278.006	278.014	278.099	279.544	279.444	278.556	277.899
	136000	277.075	277.981	278.881	278.345	277.745	280.217	280.037	279.818	279.183	278.48	277.756	280.553	277.465	280.427	279.998	279.158	278.562	277.661	280.77	280.794	280.001	278.963	278.471	277.665	277.524	280.336	280.207	279.068	278.275	277.72	277.04	278.868	278.777	278.805	278.144	277.842	278.069	279.255	277.213	279.11	278.842	277.965	277.975	278.061	279.494	279.394	278.513	277.856
	137000	277.05	277.942	278.829	278.303	277.71	280.161	279.98	279.769	279.133	278.436	277.722	280.503	277.431	280.374	279.949	279.11	278.517	277.629	280.723	280.749	279.95	278.912	278.432	277.629	277.493	280.292	280.174	279.022	278.229	277.689	277.015	278.818	278.727	278.756	278.107	277.804	278.03	279.203	277.185	279.05	278.786	277.925	277.938	278.024	279.444	279.339	278.461	277.821
	138000	277.025	277.901	278.78	278.263	277.677	280.105	279.93	279.719	279.084	278.395	277.689	280.451	277.401	280.322	279.896	279.063	278.475	277.597	280.676	280.694	279.892	278.864	278.393	277.597	277.463	280.254	280.13	278.968	278.19	277.658	276.991	278.767	278.673	278.705	278.067	277.77	277.994	279.151	277.156	278.99	278.737	277.894	277.907	277.989	279.398	279.278	278.417	277.794
	139000	276.998	277.862	278.733	278.224	277.644	280.052	279.881	279.671	279.035	278.353	277.656	280.399	277.375	280.268	279.844	279.018	278.432	277.566	280.625	280.634	279.836	278.821	278.354	277.568	277.433	280.208	280.078	278.915	278.154	277.628	276.967	278.717	278.624	278.658	278.029	277.741	277.96	279.099	277.129	278.939	278.694	277.862	277.878	277.955	279.347	279.223	278.376	277.763
	140000	276.975	277.826	278.685	278.186	277.61	280.002	279.831	279.621	278.986	278.313	277.623	280.347	277.346	280.212	279.79	278.973	278.391	277.535	280.572	280.571	279.778	278.777	278.316	277.539	277.404	280.162	280.024	278.872	278.124	277.595	276.943	278.674	278.583	278.614	277.992	277.712	277.926	279.053	277.103	278.896	278.652	277.827	277.847	277.922	279.302	279.174	278.336	277.732
	141000	276.953	277.79	278.642	278.148	277.576	279.955	279.781	279.57	278.94	278.275	277.592	280.299	277.318	280.158	279.736	278.928	278.353	277.504	280.523	280.511	279.725	278.735	278.28	277.511	277.375	280.121	279.976	278.831	278.098	277.569	276.921	278.638	278.543	278.57	277.955	277.682	277.892	279.017	277.079	278.862	278.61	277.791	277.814	277.888	279.263	279.134	278.295	277.698
	142000	276.931	277.757	278.599	278.11	277.545	279.91	279.737	279.523	278.896	278.237	277.562	280.252	277.288	280.111	279.686	278.884	278.318	277.476	280.478	280.464	279.677	278.696	278.248	277.48	277.35	280.085	279.935	278.801	278.068	277.545	276.903	278.601	278.507	278.526	277.918	277.652	277.857	278.985	277.058	278.828	278.569	277.755	277.779	277.852	279.225	279.096	278.255	277.663
	143000	276.912	277.726	278.553	278.071	277.515	279.863	279.692	279.473	278.849	278.199	277.532	280.206	277.258	280.065	279.639	278.839	278.281	277.448	280.439	280.419	279.635	278.656	278.214	277.448	277.324	280.055	279.888	278.765	278.032	277.518	276.883	278.566	278.468	278.484	277.883	277.619	277.823	278.951	277.04	278.79	278.528	277.72	277.748	277.817	279.192	279.058	278.222	277.627
	144000	276.894	277.696	278.509	278.035	277.486	279.817	279.647	279.424	278.803	278.162	277.504	280.159	277.229	280.02	279.596	278.796	278.244	277.421	280.39	280.371	279.595	278.616	278.177	277.417	277.298	280.01	279.831	278.728	277.995	277.489	276.861	278.526	278.427	278.443	277.848	277.586	277.788	278.913	277.021	278.749	278.487	277.686	277.714	277.782	279.155	279.021	278.187	277.592
[truncated: 83 more columns]

## Sheet: 900
	flow-time	tem(crate1)	tem(crate10)	tem(crate100)	tem(crate101)	tem(crate102)	tem(crate103)	tem(crate104)	tem(crate105)	tem(crate106)	tem(crate107)	tem(crate108)	tem(crate109)	tem(crate11)	tem(crate110)	tem(crate111)	tem(crate112)	tem(crate113)	tem(crate114)	tem(crate115)	tem(crate116)	tem(crate117)	tem(crate118)	tem(crate119)	tem(crate12)	tem(crate120)	tem(crate121)	tem(crate122)	tem(crate123)	tem(crate124)	tem(crate125)	tem(crate126)	tem(crate13)	tem(crate14)	tem(crate15)	tem(crate16)	tem(crate17)	tem(crate18)	tem(crate19)	tem(crate2)	tem(crate20)	tem(crate21)	tem(crate22)	tem(crate23)	tem(crate24)	tem(crate25)	tem(crate26)	tem(crate27)	tem(crate28)
	0	301.15	301.15	301.15	301.15	301.15	301.15	301.15	301.15	301.15	301.15	301.15	301.15	301.15	301.15	301.15	301.15	301.15	301.15	301.15	301.15	301.15	301.15	301.15	301.15	301.15	301.15	301.15	301.15	301.15	301.15	301.15	301.15	301.15	301.15	301.15	301.15	301.15	301.15	301.15	301.15	301.15	301.15	301.15	301.15	301.15	301.15	301.15	301.15
	1.00008	301.15	301.15	301.15	301.15	301.15	301.15	301.15	301.15	301.15	301.15	301.15	301.15	301.15	301.15	301.15	301.15	301.15	301.15	301.15	301.15	301.15	301.15	301.15	301.15	301.15	301.15	301.15	301.15	301.15	301.15	301.15	301.15	301.15	301.15	301.15	301.15	301.15	301.15	301.15	301.15	301.15	301.15	301.15	301.15	301.15	301.15	301.15	301.15
	2.08008	301.15	301.15	301.15	301.15	301.15	301.15	301.15	301.15	301.15	301.15	301.15	301.15	301.15	301.15	301.15	301.15	301.15	301.15	301.15	301.15	301.15	301.15	301.15	301.15	301.15	301.15	301.15	301.15	301.15	301.15	301.15	301.15	301.15	301.15	301.15	301.15	301.15	301.15	301.15	301.15	301.15	301.15	301.15	301.15	301.15	301.15	301.15	301.15
	3.16008	301.15	301.15	301.15	301.15	301.15	301.15	301.15	301.15	301.15	301.15	301.15	301.15	301.15	301.15	301.15	301.15	301.15	301.15	301.15	301.15	301.15	301.15	301.15	301.15	301.15	301.15	301.15	301.15	301.15	301.15	301.15	301.15	301.15	301.15	301.15	301.15	301.15	301.15	301.15	301.15	301.15	301.15	301.15	301.15	301.15	301.15	301.15	301.15
	4.06008	301.15	301.15	301.15	301.15	301.15	301.15	301.15	301.15	301.15	301.15	301.15	301.15	301.15	301.15	301.15	301.15	301.15	301.15	301.15	301.15	301.15	301.15	301.15	301.15	301.15	301.149	301.149	301.15	301.15	301.15	301.15	301.15	301.15	301.15	301.15	301.15	301.15	301.15	301.15	301.15	301.15	301.15	301.15	301.15	301.15	301.149	301.149	301.15
	5.14008	301.15	301.15	301.15	301.15	301.15	301.15	301.15	301.15	301.15	301.15	301.15	301.15	301.15	301.15	301.15	301.15	301.15	301.15	301.15	301.15	301.15	301.15	301.15	301.15	301.15	301.149	301.149	301.149	301.15	301.15	301.15	301.15	301.15	301.149	301.15	301.15	301.15	301.15	301.15	301.149	301.149	301.15	301.15	301.15	301.15	301.149	301.149	301.149
	6.04008	301.15	301.149	301.15	301.15	301.15	301.15	301.15	301.15	301.15	301.15	301.15	301.15	301.15	301.15	301.15	301.15	301.15	301.15	301.15	301.149	301.15	301.15	301.15	301.15	301.15	301.149	301.149	301.149	301.15	301.15	301.15	301.15	301.149	301.149	301.149	301.15	301.15	301.15	301.15	301.149	301.149	301.149	301.149	301.15	301.15	301.149	301.149	301.149
	7.12008	301.15	301.149	301.15	301.15	301.15	301.15	301.15	301.15	301.15	301.15	301.15	301.15	301.149	301.15	301.15	301.15	301.15	301.15	301.15	301.149	301.149	301.15	301.15	301.149	301.15	301.149	301.149	301.149	301.149	301.15	301.15	301.15	301.149	301.149	301.149	301.149	301.149	301.15	301.15	301.149	301.149	301.149	301.149	301.149	301.149	301.148	301.148	301.149
	8.02008	301.15	301.149	301.15	301.15	301.15	301.15	301.15	301.15	301.15	301.15	301.15	301.15	301.149	301.149	301.15	301.15	301.15	301.15	301.149	301.149	301.149	301.149	301.15	301.149	301.15	301.149	301.149	301.148	301.149	301.15	301.15	301.149	301.149	301.149	301.149	301.149	301.149	301.149	301.149	301.148	301.149	301.149	301.149	301.149	301.149	301.148	301.148	301.149
	9.10008	301.15	301.149	301.15	301.15	301.15	301.15	301.15	301.15	301.15	301.15	301.15	301.15	301.149	301.149	301.149	301.149	301.15	301.15	301.149	301.149	301.149	301.149	301.15	301.149	301.15	301.149	301.148	301.148	301.149	301.15	301.15	301.149	301.149	301.149	301.148	301.149	301.149	301.149	301.149	301.148	301.148	301.148	301.149	301.149	301.149	301.148	301.147	301.148
	10.0001	301.15	301.148	301.15	301.15	301.15	301.15	301.15	301.149	301.15	301.15	301.15	301.149	301.149	301.149	301.149	301.149	301.15	301.15	301.149	301.149	301.149	301.149	301.15	301.149	301.15	301.149	301.148	301.148	301.148	301.149	301.15	301.149	301.149	301.149	301.148	301.149	301.149	301.149	301.149	301.148	301.148	301.148	301.149	301.149	301.149	301.148	301.147	301.148
	11.8001	301.15	301.148	301.15	301.15	301.15	301.15	301.149	301.149	301.149	301.15	301.15	301.149	301.149	301.149	301.149	301.149	301.15	301.15	301.149	301.149	301.149	301.149	301.15	301.149	301.15	301.149	301.148	301.147	301.148	301.149	301.15	301.149	301.148	301.149	301.148	301.149	301.149	301.149	301.149	301.148	301.148	301.148	301.149	301.149	301.149	301.148	301.147	301.148
	13.6001	301.149	301.147	301.149	301.149	301.149	301.149	301.149	301.149	301.149	301.149	301.149	301.149	301.148	301.149	301.149	301.149	301.149	301.15	301.149	301.149	301.148	301.148	301.149	301.149	301.15	301.149	301.148	301.147	301.147	301.149	301.149	301.149	301.148	301.148	301.147	301.148	301.149	301.149	301.149	301.148	301.147	301.147	301.148	301.149	301.149	301.147	301.146	301.147
	15.4001	301.149	301.147	301.149	301.149	301.149	301.149	301.149	301.148	301.148	301.149	301.149	301.149	301.148	301.149	301.148	301.148	301.149	301.149	301.149	301.148	301.148	301.148	301.149	301.148	301.149	301.148	301.148	301.147	301.147	301.148	301.149	301.149	301.148	301.148	301.146	301.148	301.148	301.149	301.149	301.147	301.147	301.146	301.148	301.148	301.149	301.147	301.145	301.146
	17.2001	301.149	301.146	301.148	301.149	301.148	301.149	301.148	301.148	301.148	301.149	301.149	301.149	301.147	301.148	301.148	301.148	301.149	301.149	301.149	301.148	301.148	301.148	301.148	301.148	301.149	301.148	301.147	301.147	301.146	301.147	301.148	301.148	301.147	301.147	301.146	301.147	301.148	301.149	301.148	301.147	301.146	301.146	301.147	301.148	301.149	301.147	301.144	301.146
	19.0001	301.148	301.145	301.148	301.148	301.148	301.149	301.148	301.148	301.148	301.148	301.148	301.148	301.147	301.148	301.147	301.148	301.148	301.148	301.149	301.148	301.147	301.148	301.148	301.147	301.148	301.148	301.147	301.146	301.146	301.147	301.147	301.148	301.147	301.147	301.145	301.147	301.147	301.148	301.148	301.147	301.145	301.145	301.147	301.147	301.149	301.146	301.143	301.145
	20.8001	301.148	301.145	301.147	301.148	301.147	301.148	301.148	301.147	301.147	301.148	301.148	301.148	301.146	301.148	301.147	301.147	301.148	301.148	301.148	301.148	301.147	301.147	301.148	301.147	301.148	301.148	301.147	301.146	301.146	301.146	301.146	301.148	301.147	301.147	301.144	301.146	301.147	301.148	301.147	301.146	301.145	301.144	301.146	301.147	301.148	301.146	301.142	301.144
	22.6001	301.147	301.144	301.147	301.147	301.147	301.148	301.147	301.147	301.147	301.147	301.147	301.148	301.146	301.147	301.147	301.147	301.148	301.147	301.148	301.147	301.147	301.147	301.147	301.146	301.147	301.148	301.147	301.146	301.146	301.146	301.145	301.148	301.146	301.146	301.143	301.146	301.146	301.148	301.147	301.146	301.145	301.143	301.145	301.146	301.148	301.146	301.142	301.143
	24.4001	301.147	301.144	301.147	301.147	301.146	301.148	301.147	301.147	301.147	301.147	301.147	301.148	301.145	301.147	301.147	301.147	301.147	301.147	301.148	301.147	301.147	301.147	301.147	301.145	301.147	301.147	301.146	301.146	301.145	301.145	301.145	301.147	301.146	301.146	301.143	301.145	301.145	301.148	301.146	301.146	301.144	301.142	301.145	301.145	301.148	301.145	301.141	301.143
	26.2001	301.146	301.143	301.146	301.146	301.146	301.147	301.147	301.146	301.146	301.147	301.146	301.147	301.144	301.147	301.146	301.147	301.147	301.146	301.147	301.147	301.146	301.147	301.147	301.144	301.146	301.147	301.146	301.145	301.145	301.145	301.144	301.147	301.146	301.145	301.142	301.144	301.144	301.147	301.146	301.145	301.143	301.141	301.144	301.144	301.147	301.145	301.14	301.142
	28.0001	301.146	301.142	301.146	301.146	301.145	301.147	301.146	301.146	301.146	301.146	301.146	301.147	301.143	301.146	301.146	301.146	301.146	301.146	301.147	301.146	301.146	301.147	301.146	301.143	301.145	301.146	301.146	301.145	301.144	301.144	301.143	301.147	301.145	301.145	301.141	301.143	301.143	301.147	301.145	301.145	301.143	301.14	301.143	301.143	301.147	301.145	301.139	301.141
	29.8001	301.145	301.141	301.145	301.145	301.145	301.147	301.146	301.146	301.146	301.146	301.145	301.146	301.142	301.146	301.146	301.146	301.146	301.145	301.147	301.146	301.146	301.146	301.146	301.142	301.145	301.146	301.145	301.145	301.144	301.143	301.142	301.146	301.145	301.144	301.14	301.142	301.142	301.146	301.145	301.144	301.142	301.139	301.142	301.141	301.147	301.144	301.138	301.14
	31.6001	301.144	301.14	301.145	301.145	301.144	301.146	301.146	301.145	301.145	301.145	301.145	301.146	301.141	301.146	301.145	301.146	301.145	301.145	301.146	301.146	301.146	301.146	301.145	301.141	301.144	301.145	301.145	301.144	301.143	301.142	301.141	301.146	301.144	301.143	301.139	301.141	301.14	301.146	301.144	301.144	301.141	301.138	301.141	301.14	301.146	301.144	301.137	301.139
	33.4001	301.143	301.139	301.145	301.144	301.144	301.146	301.145	301.145	301.145	301.145	301.144	301.146	301.14	301.145	301.145	301.145	301.145	301.144	301.146	301.145	301.145	301.145	301.145	301.14	301.144	301.145	301.144	301.144	301.142	301.142	301.14	301.145	301.144	301.142	301.138	301.14	301.139	301.146	301.143	301.143	301.141	301.137	301.14	301.139	301.146	301.143	301.137	301.138
	35.2001	301.142	301.138	301.144	301.144	301.143	301.145	301.145	301.145	301.144	301.144	301.143	301.145	301.139	301.145	301.145	301.145	301.144	301.143	301.146	301.145	301.145	301.145	301.144	301.139	301.143	301.145	301.144	301.143	301.142	301.141	301.139	301.145	301.143	301.142	301.137	301.139	301.138	301.145	301.142	301.143	301.14	301.136	301.139	301.138	301.146	301.143	301.136	301.137
	37.0001	301.141	301.138	301.143	301.143	301.142	301.145	301.144	301.144	301.144	301.144	301.143	301.145	301.138	301.145	301.144	301.144	301.144	301.143	301.145	301.145	301.145	301.144	301.144	301.138	301.142	301.144	301.144	301.143	301.141	301.14	301.138	301.144	301.143	301.141	301.136	301.138	301.137	301.145	301.141	301.142	301.139	301.135	301.138	301.137	301.145	301.142	301.135	301.136
	38.8001	301.141	301.137	301.143	301.143	301.142	301.144	301.144	301.144	301.143	301.143	301.142	301.144	301.137	301.144	301.144	301.144	301.143	301.142	301.145	301.144	301.144	301.144	301.143	301.137	301.142	301.144	301.143	301.142	301.14	301.139	301.137	301.144	301.142	301.141	301.135	301.137	301.136	301.144	301.141	301.142	301.139	301.134	301.137	301.136	301.145	301.142	301.134	301.135
	40.6001	301.14	301.137	301.142	301.142	301.141	301.144	301.143	301.143	301.143	301.142	301.141	301.144	301.136	301.144	301.143	301.143	301.143	301.141	301.144	301.144	301.144	301.143	301.142	301.136	301.141	301.143	301.143	301.142	301.14	301.138	301.136	301.143	301.142	301.14	301.135	301.136	301.135	301.144	301.14	301.142	301.138	301.133	301.136	301.135	301.144	301.141	301.134	301.134
	42.4001	301.139	301.136	301.142	301.141	301.14	301.143	301.143	301.142	301.142	301.142	301.14	301.143	301.135	301.143	301.143	301.143	301.142	301.14	301.144	301.144	301.143	301.143	301.142	301.135	301.14	301.143	301.142	301.141	301.139	301.137	301.134	301.143	301.142	301.14	301.134	301.135	301.134	301.143	301.139	301.141	301.138	301.132	301.136	301.134	301.144	301.141	301.133	301.133
	44.2001	301.138	301.136	301.141	301.14	301.139	301.143	301.142	301.142	301.142	301.141	301.14	301.143	301.134	301.142	301.142	301.142	301.141	301.139	301.143	301.143	301.143	301.142	301.141	301.134	301.139	301.142	301.142	301.141	301.138	301.135	301.133	301.142	301.141	301.14	301.133	301.135	301.134	301.143	301.139	301.141	301.137	301.131	301.135	301.133	301.143	301.14	301.132	301.132
	46.0001	301.138	301.135	301.14	301.14	301.138	301.142	301.142	301.141	301.141	301.14	301.139	301.142	301.133	301.142	301.142	301.142	301.141	301.139	301.143	301.143	301.142	301.142	301.14	301.133	301.138	301.141	301.141	301.14	301.137	301.134	301.132	301.142	301.141	301.139	301.132	301.134	301.133	301.142	301.138	301.14	301.137	301.13	301.134	301.132	301.143	301.14	301.131	301.131
	47.8001	301.137	301.134	301.14	301.139	301.138	301.142	301.141	301.141	301.141	301.14	301.138	301.142	301.132	301.141	301.141	301.141	301.14	301.138	301.142	301.142	301.142	301.141	301.14	301.132	301.137	301.141	301.141	301.14	301.136	301.133	301.13	301.141	301.14	301.139	301.131	301.133	301.132	301.142	301.137	301.14	301.136	301.13	301.134	301.131	301.142	301.14	301.13	301.131
	49.6001	301.136	301.134	301.139	301.138	301.137	301.141	301.141	301.14	301.14	301.139	301.137	301.141	301.131	301.141	301.141	301.14	301.139	301.137	301.142	301.142	301.141	301.141	301.139	301.131	301.136	301.14	301.14	301.139	301.136	301.132	301.129	301.14	301.14	301.138	301.13	301.132	301.131	301.141	301.136	301.14	301.136	301.129	301.133	301.13	301.141	301.139	301.129	301.13
	51.4001	301.135	301.133	301.139	301.138	301.136	301.141	301.14	301.14	301.139	301.138	301.136	301.141	301.13	301.14	301.14	301.14	301.139	301.136	301.141	301.141	301.141	301.14	301.138	301.129	301.135	301.139	301.139	301.138	301.135	301.131	301.127	301.14	301.139	301.138	301.129	301.132	301.13	301.14	301.135	301.139	301.135	301.128	301.132	301.129	301.141	301.139	301.128	301.129
	53.2001	301.134	301.132	301.138	301.137	301.135	301.14	301.14	301.139	301.139	301.138	301.135	301.14	301.13	301.14	301.14	301.139	301.138	301.135	301.141	301.14	301.14	301.139	301.138	301.128	301.134	301.139	301.138	301.137	301.134	301.13	301.126	301.139	301.139	301.137	301.129	301.131	301.129	301.139	301.134	301.138	301.135	301.127	301.132	301.128	301.14	301.138	301.127	301.128
	55.0001	301.133	301.132	301.138	301.136	301.134	301.139	301.139	301.138	301.138	301.137	301.134	301.14	301.129	301.139	301.139	301.138	301.137	301.134	301.14	301.14	301.139	301.139	301.137	301.127	301.133	301.138	301.138	301.137	301.133	301.129	301.125	301.138	301.138	301.136	301.128	301.13	301.128	301.139	301.132	301.138	301.134	301.126	301.131	301.127	301.139	301.137	301.126	301.127
	56.8001	301.131	301.131	301.137	301.136	301.133	301.139	301.138	301.138	301.138	301.136	301.134	301.139	301.128	301.139	301.138	301.138	301.136	301.133	301.14	301.139	301.139	301.138	301.136	301.126	301.132	301.137	301.137	301.136	301.132	301.128	301.123	301.137	301.137	301.136	301.127	301.129	301.127	301.138	301.131	301.137	301.133	301.124	301.13	301.126	301.138	301.137	301.125	301.126
	58.6001	301.13	301.13	301.136	301.135	301.132	301.138	301.138	301.137	301.137	301.135	301.133	301.138	301.127	301.138	301.138	301.137	301.136	301.132	301.139	301.139	301.138	301.137	301.135	301.125	301.131	301.136	301.136	301.135	301.131	301.127	301.121	301.137	301.137	301.135	301.126	301.128	301.126	301.137	301.13	301.136	301.132	301.123	301.129	301.125	301.138	301.136	301.124	301.125
	60.4001	301.129	301.129	301.136	301.134	301.131	301.137	301.137	301.136	301.136	301.135	301.132	301.138	301.126	301.138	301.137	301.136	301.135	301.131	301.139	301.138	301.138	301.137	301.135	301.124	301.13	301.136	301.136	301.134	301.131	301.126	301.12	301.136	301.136	301.134	301.125	301.127	301.125	301.136	301.129	301.136	301.132	301.122	301.128	301.124	301.137	301.135	301.123	301.124
	62.2001	301.128	301.128	301.135	301.133	301.13	301.137	301.137	301.136	301.136	301.134	301.131	301.137	301.125	301.137	301.136	301.136	301.134	301.13	301.138	301.138	301.137	301.136	301.134	301.123	301.129	301.135	301.135	301.134	301.13	301.125	301.118	301.135	301.136	301.134	301.124	301.126	301.124	301.135	301.127	301.135	301.131	301.121	301.128	301.123	301.136	301.134	301.121	301.123
	64.0001	301.126	301.127	301.134	301.132	301.129	301.136	301.136	301.135	301.135	301.133	301.13	301.137	301.124	301.137	301.136	301.135	301.133	301.129	301.137	301.137	301.136	301.135	301.133	301.122	301.128	301.134	301.134	301.133	301.129	301.124	301.117	301.134	301.135	301.133	301.122	301.125	301.123	301.135	301.126	301.134	301.13	301.12	301.127	301.122	301.135	301.133	301.12	301.122
	65.8001	301.125	301.126	301.134	301.132	301.128	301.136	301.135	301.134	301.134	301.132	301.129	301.136	301.123	301.136	301.135	301.134	301.132	301.128	301.137	301.137	301.136	301.135	301.132	301.121	301.127	301.134	301.134	301.133	301.128	301.123	301.115	301.133	301.134	301.132	301.121	301.125	301.122	301.134	301.125	301.133	301.129	301.119	301.126	301.121	301.134	301.132	301.119	301.121
	67.6001	301.124	301.125	301.133	301.131	301.127	301.135	301.135	301.133	301.134	301.132	301.128	301.135	301.122	301.135	301.135	301.134	301.132	301.127	301.136	301.136	301.135	301.134	301.132	301.12	301.126	301.133	301.133	301.132	301.127	301.121	301.113	301.132	301.134	301.132	301.121	301.124	301.121	301.133	301.124	301.133	301.128	301.118	301.125	301.12	301.133	301.131	301.118	301.12
	69.4001	301.123	301.125	301.132	301.13	301.126	301.134	301.134	301.133	301.133	301.131	301.127	301.135	301.121	301.135	301.134	301.133	301.131	301.126	301.136	301.136	301.135	301.133	301.131	301.119	301.125	301.132	301.133	301.131	301.126	301.12	301.112	301.132	301.133	301.131	301.12	301.123	301.119	301.132	301.122	301.132	301.127	301.117	301.124	301.119	301.133	301.13	301.116	301.119
	71.2001	301.121	301.124	301.132	301.129	301.126	301.134	301.133	301.132	301.132	301.13	301.126	301.134	301.121	301.134	301.133	301.132	301.13	301.125	301.135	301.135	301.134	301.133	301.13	301.118	301.124	301.132	301.132	301.131	301.126	301.119	301.11	301.131	301.132	301.13	301.119	301.122	301.118	301.131	301.121	301.13	301.125	301.116	301.123	301.118	301.132	301.128	301.115	301.118
	73.0001	301.12	301.123	301.131	301.129	301.125	301.133	301.133	301.131	301.132	301.13	301.125	301.134	301.12	301.134	301.133	301.132	301.13	301.124	301.134	301.135	301.134	301.132	301.13	301.116	301.123	301.131	301.131	301.13	301.125	301.118	301.109	301.13	301.131	301.129	301.118	301.121	301.117	301.131	301.119	301.129	301.124	301.115	301.123	301.117	301.131	301.127	301.114	301.117
	74.8001	301.118	301.122	301.131	301.128	301.124	301.132	301.132	301.131	301.131	301.129	301.124	301.133	301.119	301.133	301.132	301.131	301.129	301.123	301.134	301.134	301.133	301.132	301.129	301.115	301.122	301.13	301.13	301.129	301.124	301.117	301.107	301.129	301.13	301.127	301.117	301.12	301.116	301.13	301.118	301.128	301.123	301.114	301.122	301.116	301.13	301.126	301.112	301.116
	76.6001	301.117	301.121	301.13	301.127	301.123	301.131	301.131	301.13	301.131	301.128	301.123	301.132	301.118	301.132	301.132	301.131	301.128	301.122	301.133	301.133	301.133	301.131	301.128	301.114	301.121	301.129	301.13	301.128	301.123	301.116	301.105	301.128	301.128	301.126	301.116	301.119	301.114	301.129	301.116	301.127	301.121	301.113	301.121	301.114	301.129	301.125	301.111	301.115
	78.4001	301.115	301.12	301.129	301.126	301.122	301.131	301.131	301.13	301.13	301.127	301.122	301.131	301.117	301.132	301.131	301.13	301.128	301.121	301.132	301.133	301.132	301.13	301.128	301.113	301.12	301.129	301.129	301.128	301.122	301.115	301.104	301.127	301.127	301.125	301.115	301.118	301.113	301.128	301.114	301.125	301.12	301.112	301.12	301.113	301.128	301.124	301.109	301.114
	80.2001	301.114	301.119	301.129	301.126	301.121	301.13	301.13	301.129	301.13	301.127	301.121	301.131	301.116	301.131	301.13	301.13	301.127	301.12	301.132	301.132	301.131	301.129	301.127	301.111	301.119	301.128	301.128	301.127	301.121	301.114	301.102	301.127	301.126	301.123	301.114	301.118	301.112	301.127	301.113	301.124	301.118	301.111	301.119	301.112	301.127	301.122	301.108	301.113
	82.0001	301.112	301.118	301.128	301.125	301.12	301.129	301.13	301.128	301.129	301.126	301.12	301.13	301.115	301.131	301.13	301.129	301.126	301.119	301.131	301.132	301.131	301.129	301.126	301.11	301.118	301.127	301.127	301.126	301.12	301.113	301.1	301.126	301.125	301.122	301.113	301.117	301.111	301.126	301.111	301.123	301.117	301.11	301.118	301.111	301.127	301.121	301.106	301.112
	83.8001	301.111	301.117	301.128	301.124	301.119	301.128	301.129	301.128	301.128	301.125	301.119	301.129	301.114	301.13	301.129	301.128	301.125	301.118	301.13	301.131	301.13	301.128	301.125	301.109	301.117	301.126	301.126	301.125	301.119	301.112	301.099	301.125	301.123	301.12	301.112	301.116	301.11	301.125	301.11	301.122	301.115	301.109	301.117	301.11	301.126	301.12	301.105	301.111
	85.6001	301.109	301.116	301.127	301.124	301.118	301.127	301.128	301.127	301.128	301.124	301.118	301.128	301.113	301.129	301.129	301.128	301.125	301.117	301.129	301.13	301.129	301.128	301.125	301.107	301.115	301.125	301.126	301.125	301.118	301.111	301.097	301.124	301.122	301.118	301.11	301.114	301.108	301.125	301.108	301.121	301.113	301.107	301.116	301.108	301.125	301.118	301.103	301.11
	87.4001	301.108	301.114	301.126	301.123	301.117	301.127	301.128	301.127	301.127	301.124	301.117	301.127	301.112	301.128	301.128	301.127	301.124	301.116	301.129	301.129	301.129	301.127	301.124	301.106	301.114	301.124	301.125	301.124	301.117	301.109	301.095	301.123	301.121	301.117	301.109	301.113	301.107	301.124	301.106	301.119	301.111	301.106	301.115	301.107	301.124	301.117	301.101	301.109
	89.2001	301.106	301.113	301.126	301.122	301.116	301.126	301.127	301.126	301.127	301.123	301.116	301.127	301.11	301.128	301.127	301.126	301.123	301.115	301.128	301.129	301.128	301.126	301.123	301.105	301.113	301.123	301.124	301.123	301.116	301.108	301.093	301.122	301.12	301.116	301.108	301.112	301.106	301.123	301.105	301.118	301.11	301.105	301.114	301.106	301.123	301.115	301.099	301.108
	91.0001	301.105	301.112	301.125	301.121	301.115	301.125	301.126	301.126	301.126	301.122	301.115	301.126	301.109	301.127	301.127	301.126	301.122	301.114	301.127	301.128	301.127	301.126	301.122	301.104	301.112	301.122	301.123	301.122	301.115	301.107	301.092	301.122	301.119	301.114	301.107	301.111	301.105	301.122	301.104	301.117	301.108	301.104	301.113	301.105	301.122	301.114	301.097	301.107
	92.8001	301.103	301.111	301.124	301.121	301.114	301.124	301.126	301.125	301.126	301.122	301.114	301.125	301.108	301.127	301.126	301.125	301.122	301.113	301.126	301.128	301.127	301.125	301.121	301.102	301.111	301.121	301.122	301.121	301.114	301.105	301.09	301.121	301.118	301.113	301.106	301.11	301.103	301.121	301.102	301.115	301.107	301.103	301.113	301.104	301.121	301.112	301.096	301.106
	94.6001	301.102	301.11	301.124	301.12	301.113	301.124	301.125	301.125	301.125	301.121	301.113	301.125	301.107	301.126	301.126	301.125	301.121	301.112	301.126	301.127	301.126	301.124	301.121	301.101	301.11	301.12	301.121	301.12	301.113	301.104	301.088	301.12	301.117	301.112	301.105	301.109	301.102	301.12	301.1	301.114	301.106	301.102	301.112	301.103	301.12	301.111	301.095	301.105
	96.4001	301.1	301.109	301.123	301.119	301.112	301.123	301.125	301.124	301.125	301.12	301.112	301.124	301.106	301.125	301.125	301.124	301.12	301.111	301.125	301.126	301.126	301.124	301.12	301.1	301.109	301.119	301.121	301.12	301.112	301.103	301.086	301.119	301.115	301.11	301.104	301.108	301.101	301.119	301.098	301.113	301.104	301.101	301.111	301.101	301.119	301.11	301.093	301.104
	98.2001	301.099	301.108	301.123	301.118	301.111	301.123	301.124	301.123	301.124	301.119	301.111	301.123	301.105	301.125	301.125	301.123	301.119	301.11	301.125	301.126	301.125	301.123	301.119	301.099	301.107	301.118	301.12	301.119	301.111	301.102	301.085	301.118	301.114	301.109	301.103	301.107	301.1	301.118	301.096	301.111	301.103	301.1	301.11	301.1	301.118	301.108	301.091	301.104
	100	301.097	301.107	301.122	301.118	301.11	301.122	301.124	301.123	301.123	301.119	301.11	301.123	301.104	301.124	301.124	301.123	301.118	301.109	301.124	301.125	301.125	301.122	301.118	301.098	301.106	301.118	301.119	301.118	301.11	301.1	301.083	301.116	301.112	301.108	301.101	301.106	301.099	301.117	301.094	301.11	301.101	301.099	301.109	301.099	301.117	301.107	301.09	301.102
	118	301.087	301.099	301.118	301.113	301.104	301.119	301.121	301.12	301.12	301.114	301.104	301.119	301.097	301.122	301.121	301.119	301.114	301.102	301.12	301.123	301.122	301.119	301.114	301.091	301.1	301.113	301.115	301.115	301.106	301.093	301.073	301.11	301.106	301.1	301.094	301.1	301.092	301.11	301.083	301.104	301.092	301.092	301.102	301.092	301.111	301.101	301.081	301.095
	136	301.069	301.086	301.111	301.105	301.093	301.112	301.115	301.114	301.113	301.105	301.093	301.113	301.084	301.116	301.115	301.112	301.106	301.091	301.114	301.117	301.116	301.112	301.106	301.077	301.088	301.104	301.109	301.108	301.097	301.08	301.056	301.096	301.093	301.088	301.082	301.087	301.079	301.099	301.064	301.094	301.08	301.079	301.09	301.079	301.101	301.091	301.068	301.082
	154	301.051	301.074	301.104	301.096	301.082	301.106	301.108	301.108	301.106	301.097	301.082	301.107	301.071	301.109	301.109	301.106	301.098	301.08	301.108	301.112	301.111	301.106	301.098	301.063	301.077	301.096	301.102	301.101	301.088	301.068	301.04	301.083	301.081	301.076	301.07	301.073	301.065	301.088	301.046	301.084	301.068	301.066	301.077	301.066	301.091	301.081	301.055	301.069
	172	301.033	301.061	301.097	301.087	301.072	301.099	301.101	301.102	301.101	301.089	301.071	301.101	301.058	301.103	301.103	301.1	301.091	301.069	301.103	301.106	301.105	301.099	301.091	301.048	301.066	301.089	301.095	301.094	301.079	301.055	301.022	301.071	301.071	301.065	301.057	301.061	301.05	301.078	301.029	301.075	301.057	301.053	301.066	301.053	301.081	301.071	301.042	301.057
	190	301.016	301.051	301.09	301.08	301.062	301.092	301.095	301.095	301.094	301.082	301.061	301.095	301.047	301.097	301.097	301.094	301.083	301.059	301.097	301.101	301.1	301.093	301.083	301.034	301.055	301.081	301.087	301.087	301.07	301.041	301.003	301.058	301.059	301.056	301.045	301.05	301.037	301.066	301.012	301.064	301.046	301.042	301.056	301.039	301.07	301.06	301.029	301.047
	208	300.998	301.041	301.084	301.073	301.052	301.084	301.088	301.09	301.089	301.074	301.051	301.088	301.036	301.091	301.091	301.088	301.075	301.048	301.091	301.095	301.095	301.087	301.075	301.02	301.042	301.072	301.079	301.079	301.061	301.026	300.984	301.045	301.046	301.047	301.035	301.04	301.023	301.053	300.994	301.053	301.036	301.032	301.046	301.026	301.059	301.049	301.018	301.038
	226	300.981	301.032	301.077	301.065	301.041	301.077	301.082	301.084	301.082	301.066	301.04	301.081	301.026	301.085	301.086	301.082	301.067	301.036	301.084	301.089	301.089	301.081	301.066	301.007	301.031	301.064	301.071	301.071	301.05	301.012	300.966	301.032	301.034	301.039	301.025	301.031	301.011	301.041	300.977	301.041	301.027	301.022	301.037	301.014	301.048	301.039	301.006	301.029
	244	300.963	301.022	301.07	301.056	301.031	301.069	301.075	301.078	301.075	301.058	301.029	301.074	301.015	301.079	301.08	301.076	301.059	301.025	301.077	301.084	301.084	301.074	301.058	300.995	301.019	301.055	301.063	301.064	301.039	300.999	300.949	301.019	301.023	301.03	301.015	301.021	300.999	301.03	300.96	301.031	301.017	301.011	301.028	301.002	301.037	301.03	300.995	301.019
	262	300.945	301.012	301.063	301.048	301.02	301.061	301.069	301.072	301.069	301.05	301.019	301.066	301.004	301.073	301.075	301.07	301.051	301.015	301.07	301.078	301.079	301.068	301.05	300.982	301.008	301.046	301.056	301.057	301.031	300.987	300.932	301.008	301.013	301.021	301.004	301.011	300.987	301.02	300.944	301.021	301.007	301.001	301.017	300.989	301.027	301.021	300.983	301.01
	280	300.927	301.004	301.056	301.041	301.01	301.054	301.062	301.066	301.062	301.043	301.007	301.059	300.993	301.067	301.069	301.064	301.044	301.003	301.063	301.072	301.073	301.062	301.043	300.97	300.997	301.037	301.048	301.05	301.023	300.977	300.915	300.995	301.002	301.011	300.995	301	300.974	301.009	300.927	301.01	300.996	300.99	301.007	300.977	301.018	301.01	300.97	300.999
	298	300.909	300.993	301.049	301.033	300.999	301.047	301.054	301.059	301.056	301.036	300.996	301.052	300.981	301.06	301.063	301.057	301.037	300.992	301.057	301.066	301.068	301.056	301.037	300.956	300.985	301.028	301.04	301.042	301.015	300.967	300.899	300.982	300.991	301.002	300.984	300.988	300.961	300.997	300.91	300.999	300.984	300.979	300.996	300.964	301.007	300.999	300.957	300.989
	316	300.888	300.983	301.042	301.025	300.988	301.039	301.047	301.052	301.049	301.028	300.986	301.045	300.97	301.054	301.056	301.051	301.029	300.981	301.05	301.059	301.062	301.05	301.03	300.942	300.975	301.019	301.032	301.034	301.006	300.957	300.883	300.969	300.98	300.993	300.973	300.977	300.948	300.984	300.891	300.988	300.975	300.968	300.985	300.951	300.996	300.987	300.945	300.977
	334	300.87	300.975	301.036	301.017	300.978	301.032	301.04	301.045	301.043	301.02	300.976	301.038	300.958	301.046	301.05	301.044	301.022	300.971	301.043	301.052	301.055	301.043	301.022	300.929	300.964	301.01	301.024	301.026	300.997	300.946	300.866	300.956	300.969	300.985	300.964	300.965	300.935	300.974	300.875	300.978	300.966	300.956	300.974	300.938	300.986	300.977	300.934	300.964
	352	300.849	300.966	301.028	301.009	300.968	301.024	301.032	301.038	301.036	301.012	300.965	301.031	300.945	301.038	301.043	301.037	301.014	300.96	301.036	301.045	301.048	301.036	301.015	300.915	300.952	301.002	301.016	301.017	300.988	300.935	300.848	300.945	300.96	300.978	300.953	300.953	300.922	300.964	300.856	300.97	300.956	300.944	300.963	300.925	300.977	300.968	300.921	300.952
	370	300.828	300.957	301.021	301.001	300.957	301.016	301.024	301.031	301.029	301.005	300.954	301.023	300.933	301.031	301.036	301.03	301.006	300.949	301.029	301.039	301.041	301.029	301.007	300.901	300.94	300.993	301.008	301.009	300.979	300.922	300.83	300.932	300.951	300.97	300.942	300.942	300.909	300.954	300.838	300.96	300.947	300.932	300.953	300.912	300.968	300.958	300.909	300.941
	388	300.811	300.949	301.014	300.993	300.946	301.008	301.017	301.024	301.022	300.996	300.943	301.016	300.921	301.024	301.029	301.023	300.998	300.937	301.022	301.032	301.034	301.023	300.999	300.888	300.928	300.984	301	301.001	300.97	300.909	300.812	300.919	300.941	300.963	300.933	300.93	300.897	300.943	300.819	300.951	300.938	300.921	300.942	300.9	300.958	300.949	300.899	300.929
	406	300.789	300.94	301.007	300.984	300.936	301	301.011	301.017	301.015	300.988	300.932	301.008	300.91	301.017	301.022	301.017	300.991	300.926	301.015	301.025	301.028	301.016	300.991	300.875	300.917	300.974	300.992	300.993	300.962	300.898	300.794	300.905	300.931	300.953	300.922	300.918	300.884	300.93	300.798	300.941	300.928	300.909	300.93	300.887	300.946	300.938	300.887	300.918
	424	300.767	300.93	301	300.976	300.925	300.992	301.004	301.011	301.009	300.981	300.921	301	300.899	301.011	301.016	301.011	300.983	300.915	301.007	301.019	301.022	301.01	300.984	300.862	300.905	300.965	300.984	300.986	300.954	300.885	300.776	300.892	300.921	300.944	300.912	300.906	300.872	300.918	300.776	300.931	300.917	300.898	300.919	300.875	300.935	300.928	300.875	300.907
	442	300.745	300.92	300.993	300.968	300.915	300.983	300.998	301.005	301.003	300.973	300.91	300.992	300.888	301.004	301.01	301.005	300.976	300.903	300.999	301.013	301.016	301.004	300.976	300.85	300.893	300.955	300.976	300.978	300.945	300.873	300.758	300.879	300.908	300.932	300.902	300.895	300.86	300.906	300.757	300.92	300.906	300.887	300.908	300.864	300.924	300.917	300.863	300.895
	460	300.723	300.911	300.986	300.96	300.904	300.974	300.992	300.997	300.996	300.965	300.9	300.984	300.877	300.998	301.003	300.998	300.968	300.893	300.991	301.006	301.008	300.998	300.968	300.836	300.882	300.945	300.968	300.969	300.937	300.861	300.74	300.864	300.897	300.921	300.891	300.884	300.847	300.892	300.741	300.908	300.894	300.875	300.897	300.851	300.911	300.906	300.851	300.882
	478	300.703	300.902	300.978	300.951	300.894	300.965	300.985	300.99	300.989	300.957	300.89	300.975	300.868	300.992	300.996	300.991	300.96	300.882	300.983	300.999	301.001	300.991	300.961	300.823	300.871	300.935	300.959	300.959	300.928	300.849	300.723	300.853	300.888	300.913	300.883	300.874	300.833	300.88	300.723	300.899	300.886	300.865	300.886	300.837	300.9	300.897	300.842	300.87
	496	300.683	300.895	300.971	300.943	300.884	300.955	300.979	300.983	300.982	300.949	300.88	300.966	300.857	300.986	300.989	300.984	300.953	300.872	300.974	300.993	300.994	300.985	300.953	300.808	300.86	300.924	300.951	300.95	300.919	300.837	300.705	300.844	300.88	300.905	300.874	300.864	300.817	300.87	300.704	300.891	300.877	300.854	300.875	300.822	300.89	300.888	300.831	300.858
	514	300.662	300.886	300.965	300.935	300.875	300.947	300.972	300.977	300.976	300.942	300.869	300.957	300.846	300.979	300.983	300.978	300.945	300.861	300.966	300.987	300.988	300.977	300.945	300.793	300.849	300.914	300.943	300.942	300.909	300.826	300.688	300.835	300.873	300.897	300.865	300.853	300.803	300.861	300.685	300.884	300.868	300.845	300.865	300.808	300.88	300.88	300.821	300.848
	532	300.641	300.878	300.958	300.928	300.865	300.939	300.965	300.97	300.97	300.935	300.859	300.949	300.834	300.973	300.976	300.971	300.938	300.85	300.958	300.981	300.981	300.97	300.937	300.78	300.837	300.903	300.935	300.934	300.899	300.815	300.671	300.826	300.865	300.89	300.856	300.842	300.789	300.853	300.667	300.876	300.859	300.835	300.855	300.795	300.872	300.872	300.81	300.838
	550	300.62	300.87	300.95	300.92	300.855	300.931	300.957	300.963	300.963	300.926	300.849	300.942	300.822	300.966	300.969	300.964	300.929	300.839	300.951	300.974	300.974	300.962	300.929	300.767	300.826	300.894	300.927	300.925	300.887	300.803	300.653	300.817	300.857	300.883	300.848	300.831	300.776	300.845	300.651	300.867	300.849	300.825	300.846	300.782	300.864	300.863	300.798	300.828
	568	300.602	300.86	300.942	300.91	300.845	300.922	300.949	300.955	300.956	300.917	300.838	300.934	300.81	300.958	300.961	300.957	300.92	300.828	300.943	300.967	300.967	300.954	300.92	300.754	300.814	300.885	300.918	300.915	300.876	300.791	300.635	300.809	300.848	300.875	300.838	300.821	300.764	300.837	300.637	300.858	300.84	300.815	300.837	300.769	300.856	300.854	300.786	300.818
	586	300.587	300.85	300.934	300.901	300.835	300.914	300.942	300.948	300.949	300.908	300.827	300.926	300.799	300.95	300.955	300.95	300.911	300.817	300.936	300.96	300.96	300.946	300.912	300.741	300.802	300.876	300.909	300.906	300.866	300.78	300.617	300.8	300.839	300.866	300.827	300.811	300.752	300.829	300.622	300.85	300.829	300.805	300.828	300.757	300.849	300.847	300.774	300.809
	604	300.572	300.839	300.925	300.891	300.825	300.906	300.934	300.942	300.941	300.899	300.817	300.919	300.787	300.944	300.949	300.942	300.902	300.806	300.929	300.953	300.954	300.939	300.904	300.728	300.791	300.867	300.901	300.898	300.856	300.768	300.6	300.791	300.831	300.857	300.816	300.801	300.74	300.821	300.607	300.842	300.818	300.796	300.82	300.745	300.841	300.839	300.763	300.801
	622	300.556	300.827	300.917	300.882	300.815	300.898	300.927	300.934	300.932	300.89	300.807	300.911	300.776	300.937	300.942	300.934	300.894	300.796	300.921	300.947	300.949	300.931	300.896	300.716	300.78	300.858	300.893	300.89	300.848	300.757	300.585	300.782	300.822	300.848	300.806	300.792	300.727	300.812	300.592	300.833	300.807	300.787	300.81	300.732	300.833	300.831	300.752	300.793
	640	300.542	300.817	300.908	300.873	300.805	300.89	300.919	300.927	300.924	300.882	300.797	300.903	300.767	300.93	300.934	300.927	300.886	300.785	300.914	300.941	300.941	300.924	300.889	300.703	300.77	300.848	300.883	300.88	300.838	300.747	300.569	300.773	300.814	300.839	300.797	300.783	300.714	300.804	300.578	300.825	300.797	300.777	300.801	300.72	300.825	300.823	300.741	300.783
	658	300.527	300.809	300.899	300.864	300.796	300.881	300.911	300.919	300.917	300.874	300.787	300.894	300.757	300.921	300.926	300.92	300.878	300.775	300.905	300.932	300.934	300.917	300.881	300.691	300.759	300.838	300.874	300.869	300.828	300.737	300.554	300.765	300.806	300.831	300.787	300.773	300.702	300.796	300.564	300.817	300.787	300.767	300.791	300.707	300.817	300.815	300.73	300.774
	676	300.514	300.799	300.891	300.855	300.785	300.871	300.903	300.911	300.91	300.865	300.777	300.885	300.747	300.913	300.919	300.913	300.87	300.764	300.896	300.924	300.926	300.909	300.873	300.68	300.748	300.827	300.863	300.859	300.818	300.727	300.538	300.757	300.799	300.823	300.777	300.763	300.691	300.788	300.55	300.81	300.777	300.758	300.781	300.696	300.809	300.808	300.719	300.766
	694	300.5	300.789	300.884	300.846	300.775	300.862	300.894	300.904	300.903	300.856	300.767	300.876	300.737	300.905	300.912	300.906	300.862	300.754	300.887	300.916	300.918	300.901	300.865	300.669	300.737	300.817	300.853	300.849	300.808	300.716	300.521	300.749	300.791	300.815	300.767	300.754	300.68	300.781	300.536	300.802	300.769	300.748	300.772	300.685	300.801	300.8	300.708	300.757
	712	300.486	300.779	300.877	300.837	300.765	300.853	300.886	300.897	300.897	300.848	300.756	300.867	300.726	300.898	300.906	300.899	300.854	300.742	300.879	300.908	300.911	300.894	300.857	300.658	300.725	300.806	300.843	300.839	300.798	300.704	300.504	300.741	300.783	300.806	300.756	300.744	300.67	300.773	300.521	300.795	300.759	300.737	300.763	300.674	300.793	300.792	300.696	300.748
	730	300.472	300.768	300.87	300.828	300.754	300.844	300.879	300.89	300.891	300.84	300.745	300.858	300.715	300.89	300.899	300.892	300.846	300.731	300.87	300.901	300.903	300.886	300.849	300.647	300.713	300.796	300.834	300.83	300.789	300.69	300.487	300.733	300.776	300.797	300.745	300.734	300.66	300.765	300.507	300.786	300.748	300.727	300.755	300.664	300.785	300.782	300.683	300.739
	748	300.458	300.756	300.863	300.82	300.743	300.836	300.872	300.883	300.884	300.832	300.734	300.849	300.703	300.883	300.892	300.885	300.838	300.719	300.862	300.894	300.896	300.879	300.84	300.636	300.701	300.786	300.825	300.822	300.779	300.677	300.469	300.725	300.767	300.787	300.733	300.724	300.649	300.757	300.493	300.777	300.736	300.717	300.746	300.653	300.777	300.772	300.669	300.73
	766	300.445	300.745	300.856	300.812	300.732	300.828	300.865	300.876	300.877	300.824	300.722	300.841	300.692	300.877	300.885	300.878	300.83	300.708	300.854	300.887	300.89	300.871	300.831	300.626	300.689	300.776	300.817	300.813	300.77	300.664	300.452	300.717	300.758	300.777	300.722	300.714	300.639	300.749	300.479	300.768	300.725	300.707	300.737	300.643	300.77	300.763	300.657	300.722
	784	300.431	300.735	300.849	300.804	300.721	300.821	300.859	300.87	300.87	300.815	300.711	300.834	300.681	300.87	300.879	300.871	300.821	300.696	300.847	300.881	300.883	300.864	300.823	300.615	300.677	300.767	300.808	300.805	300.761	300.652	300.435	300.709	300.75	300.769	300.711	300.704	300.628	300.742	300.466	300.759	300.715	300.697	300.729	300.631	300.762	300.755	300.644	300.712
	802	300.418	300.725	300.842	300.795	300.71	300.814	300.853	300.864	300.863	300.807	300.7	300.827	300.669	300.865	300.873	300.864	300.813	300.685	300.84	300.875	300.877	300.857	300.815	300.603	300.666	300.758	300.8	300.797	300.752	300.642	300.419	300.702	300.742	300.761	300.7	300.694	300.616	300.734	300.452	300.751	300.705	300.686	300.72	300.62	300.754	300.745	300.633	300.702
	820	300.405	300.717	300.835	300.787	300.7	300.807	300.847	300.858	300.856	300.799	300.689	300.821	300.658	300.859	300.866	300.858	300.806	300.674	300.834	300.869	300.871	300.851	300.807	300.592	300.655	300.749	300.791	300.789	300.744	300.632	300.402	300.694	300.733	300.753	300.691	300.683	300.604	300.727	300.439	300.743	300.696	300.675	300.71	300.608	300.746	300.737	300.622	300.691
	838	300.391	300.708	300.828	300.779	300.689	300.801	300.84	300.852	300.849	300.791	300.679	300.815	300.646	300.853	300.86	300.851	300.799	300.663	300.827	300.863	300.865	300.845	300.801	300.58	300.643	300.741	300.783	300.782	300.737	300.622	300.386	300.686	300.726	300.746	300.681	300.672	300.593	300.719	300.426	300.736	300.688	300.664	300.7	300.596	300.738	300.73	300.611	300.68
	856	300.377	300.698	300.821	300.772	300.679	300.794	300.833	300.845	300.843	300.784	300.668	300.809	300.635	300.847	300.854	300.846	300.792	300.652	300.821	300.857	300.859	300.84	300.794	300.568	300.632	300.733	300.776	300.774	300.729	300.611	300.37	300.677	300.718	300.739	300.67	300.662	300.581	300.711	300.413	300.728	300.679	300.653	300.69	300.584	300.73	300.722	300.599	300.67
	874	300.363	300.688	300.814	300.764	300.668	300.788	300.827	300.839	300.836	300.777	300.657	300.803	300.624	300.842	300.848	300.84	300.785	300.641	300.815	300.852	300.853	300.833	300.787	300.557	300.621	300.725	300.769	300.767	300.72	300.6	300.354	300.669	300.711	300.73	300.66	300.653	300.57	300.703	300.4	300.721	300.669	300.644	300.681	300.572	300.721	300.714	300.588	300.662
	892	300.349	300.679	300.806	300.755	300.658	300.782	300.822	300.834	300.83	300.769	300.647	300.796	300.614	300.836	300.843	300.833	300.777	300.631	300.809	300.847	300.848	300.827	300.78	300.546	300.61	300.717	300.762	300.76	300.711	300.59	300.339	300.66	300.704	300.723	300.65	300.643	300.559	300.694	300.387	300.714	300.66	300.634	300.671	300.561	300.713	300.707	300.578	300.653
	910	300.335	300.67	300.799	300.748	300.648	300.775	300.816	300.828	300.823	300.762	300.637	300.79	300.604	300.831	300.837	300.827	300.77	300.62	300.803	300.841	300.842	300.821	300.773	300.535	300.6	300.709	300.755	300.753	300.703	300.578	300.323	300.652	300.696	300.716	300.64	300.634	300.547	300.686	300.374	300.706	300.652	300.624	300.661	300.549	300.705	300.7	300.568	300.643
	928	300.321	300.663	300.793	300.74	300.638	300.769	300.809	300.822	300.817	300.754	300.627	300.783	300.593	300.825	300.831	300.821	300.763	300.61	300.797	300.835	300.836	300.814	300.765	300.524	300.589	300.701	300.747	300.746	300.694	300.567	300.307	300.642	300.688	300.708	300.631	300.623	300.536	300.677	300.361	300.699	300.643	300.612	300.652	300.538	300.696	300.692	300.557	300.633
	946	300.308	300.653	300.786	300.732	300.628	300.762	300.802	300.815	300.811	300.747	300.617	300.777	300.582	300.819	300.825	300.815	300.755	300.6	300.791	300.83	300.83	300.808	300.759	300.513	300.578	300.693	300.74	300.739	300.686	300.556	300.291	300.633	300.68	300.701	300.62	300.613	300.526	300.668	300.347	300.691	300.635	300.601	300.643	300.527	300.687	300.684	300.547	300.623
	964	300.294	300.644	300.78	300.725	300.618	300.755	300.794	300.808	300.805	300.74	300.606	300.771	300.57	300.812	300.818	300.809	300.749	300.589	300.784	300.823	300.824	300.802	300.751	300.502	300.567	300.685	300.732	300.73	300.677	300.545	300.273	300.624	300.672	300.692	300.61	300.603	300.515	300.659	300.334	300.683	300.625	300.589	300.634	300.516	300.678	300.675	300.535	300.613
	982	300.28	300.634	300.773	300.717	300.608	300.749	300.787	300.802	300.798	300.733	300.596	300.765	300.559	300.806	300.812	300.802	300.741	300.579	300.778	300.817	300.818	300.795	300.743	300.491	300.556	300.677	300.724	300.722	300.666	300.532	300.255	300.615	300.664	300.684	300.599	300.594	300.505	300.65	300.321	300.675	300.615	300.578	300.626	300.505	300.669	300.667	300.523	300.603
	1000	300.265	300.624	300.766	300.71	300.598	300.743	300.781	300.796	300.791	300.726	300.586	300.759	300.547	300.8	300.806	300.796	300.734	300.568	300.772	300.812	300.813	300.788	300.735	300.48	300.545	300.668	300.717	300.714	300.656	300.52	300.239	300.607	300.657	300.676	300.589	300.585	300.495	300.642	300.307	300.668	300.606	300.568	300.618	300.494	300.66	300.659	300.512	300.593
	1180	300.183	300.578	300.729	300.669	300.545	300.706	300.748	300.766	300.76	300.687	300.533	300.724	300.49	300.766	300.777	300.764	300.695	300.513	300.739	300.776	300.783	300.755	300.693	300.422	300.487	300.624	300.669	300.673	300.61	300.459	300.152	300.563	300.612	300.631	300.533	300.532	300.436	300.602	300.229	300.626	300.558	300.515	300.571	300.433	300.619	300.618	300.453	300.547
	1360	300.034	300.497	300.666	300.593	300.449	300.637	300.688	300.707	300.706	300.618	300.435	300.657	300.391	300.703	300.721	300.711	300.625	300.411	300.674	300.711	300.724	300.695	300.622	300.316	300.381	300.542	300.586	300.593	300.525	300.36	299.997	300.476	300.529	300.553	300.44	300.441	300.329	300.523	300.087	300.55	300.475	300.412	300.48	300.321	300.543	300.543	300.353	300.446
	1540	299.893	300.416	300.605	300.52	300.35	300.566	300.614	300.632	300.644	300.548	300.334	300.59	300.293	300.632	300.65	300.647	300.555	300.308	300.609	300.643	300.656	300.63	300.553	300.21	300.274	300.463	300.503	300.512	300.442	300.257	299.843	300.384	300.447	300.479	300.348	300.348	300.223	300.437	299.946	300.473	300.391	300.31	300.386	300.21	300.462	300.467	300.238	300.34
	1720	299.76	300.324	300.537	300.443	300.25	300.49	300.545	300.566	300.578	300.47	300.234	300.52	300.197	300.564	300.586	300.58	300.479	300.206	300.545	300.578	300.593	300.565	300.479	300.102	300.171	300.384	300.426	300.436	300.362	300.149	299.694	300.293	300.367	300.394	300.239	300.247	300.115	300.349	299.813	300.395	300.292	300.201	300.29	300.1	300.377	300.388	300.123	300.243
	1900	299.63	300.233	300.462	300.363	300.152	300.42	300.484	300.501	300.507	300.393	300.137	300.456	300.1	300.505	300.523	300.511	300.404	300.106	300.483	300.521	300.533	300.499	300.406	299.994	300.068	300.305	300.352	300.365	300.28	300.049	299.548	300.205	300.289	300.315	300.141	300.158	300.012	300.261	299.682	300.315	300.2	300.098	300.199	299.992	300.29	300.303	300.012	300.152
	2080	299.5	300.14	300.39	300.285	300.057	300.349	300.419	300.439	300.437	300.317	300.041	300.391	300.001	300.443	300.464	300.445	300.332	300.008	300.421	300.462	300.475	300.437	300.336	299.889	299.968	300.225	300.276	300.295	300.205	299.946	299.405	300.117	300.211	300.229	300.042	300.065	299.908	300.173	299.549	300.232	300.103	300.003	300.113	299.886	300.203	300.214	299.904	300.062
	2260	299.37	300.055	300.316	300.203	299.964	300.283	300.356	300.378	300.367	300.237	299.946	300.331	299.905	300.384	300.405	300.378	300.255	299.911	300.363	300.405	300.418	300.376	300.262	299.788	299.867	300.146	300.205	300.218	300.13	299.842	299.262	300.028	300.133	300.138	299.948	299.968	299.807	300.084	299.421	300.151	299.998	299.9	300.02	299.784	300.113	300.13	299.795	299.974
	2440	299.242	299.964	300.242	300.124	299.872	300.221	300.296	300.314	300.296	300.163	299.852	300.272	299.801	300.328	300.345	300.313	300.183	299.814	300.307	300.35	300.362	300.315	300.191	299.685	299.766	300.07	300.133	300.143	300.051	299.741	299.116	299.942	300.057	300.06	299.857	299.875	299.708	299.995	299.295	300.073	299.909	299.808	299.935	299.684	300.023	300.05	299.697	299.888
	2620	299.119	299.888	300.183	300.05	299.781	300.156	300.234	300.251	300.239	300.091	299.76	300.211	299.7	300.271	300.286	300.256	300.114	299.719	300.249	300.295	300.309	300.257	300.125	299.587	299.665	299.995	300.057	300.069	299.969	299.646	298.968	299.857	299.984	299.989	299.776	299.785	299.611	299.908	299.175	300.004	299.835	299.718	299.856	299.587	299.935	299.978	299.606	299.8
	2800	298.997	299.816	300.122	299.979	299.698	300.093	300.17	300.19	300.181	300.02	299.675	300.149	299.603	300.214	300.231	300.2	300.044	299.63	300.188	300.242	300.256	300.201	300.059	299.485	299.572	299.919	299.987	299.991	299.888	299.554	298.826	299.775	299.911	299.91	299.684	299.693	299.509	299.825	299.059	299.932	299.742	299.619	299.775	299.486	299.849	299.903	299.505	299.716
	2980	298.878	299.72	300.055	299.909	299.622	300.03	300.111	300.131	300.117	299.95	299.596	300.088	299.498	300.16	300.177	300.137	299.976	299.545	300.127	300.191	300.205	300.139	299.995	299.372	299.48	299.842	299.923	299.918	299.799	299.466	298.69	299.695	299.833	299.834	299.59	299.604	299.401	299.744	298.944	299.854	299.659	299.527	299.702	299.382	299.768	299.823	299.406	299.629
	3160	298.761	299.639	299.982	299.835	299.544	299.966	300.046	300.071	300.051	299.879	299.514	300.027	299.407	300.102	300.123	300.077	299.908	299.459	300.068	300.137	300.152	300.077	299.929	299.264	299.389	299.768	299.851	299.844	299.704	299.378	298.554	299.616	299.761	299.759	299.503	299.518	299.295	299.666	298.829	299.779	299.577	299.442	299.624	299.279	299.69	299.744	299.315	299.549
	3340	298.645	299.574	299.909	299.751	299.461	299.901	299.983	300.01	299.981	299.801	299.429	299.967	299.319	300.044	300.068	300.011	299.833	299.37	300.011	300.083	300.098	300.011	299.856	299.161	299.295	299.695	299.781	299.773	299.612	299.277	298.417	299.538	299.691	299.69	299.424	299.431	299.194	299.589	298.716	299.708	299.493	299.352	299.541	299.178	299.612	299.668	299.222	299.465
	3520	298.527	299.499	299.829	299.669	299.371	299.835	299.919	299.938	299.9	299.724	299.336	299.904	299.229	299.983	300.002	299.933	299.754	299.276	299.952	300.024	300.037	299.938	299.777	299.062	299.2	299.62	299.704	299.697	299.519	299.175	298.286	299.46	299.621	299.626	299.342	299.343	299.098	299.512	298.604	299.639	299.423	299.264	299.459	299.082	299.537	299.6	299.137	299.381
	3700	298.415	299.44	299.766	299.604	299.284	299.763	299.846	299.86	299.835	299.66	299.248	299.834	299.148	299.911	299.924	299.864	299.683	299.188	299.884	299.952	299.966	299.87	299.707	298.968	299.109	299.539	299.619	299.604	299.426	299.086	298.16	299.38	299.552	299.566	299.269	299.26	299.003	299.434	298.497	299.572	299.353	299.178	299.377	298.986	299.462	299.531	299.048	299.294
	3880	298.302	299.362	299.705	299.537	299.2	299.692	299.78	299.79	299.771	299.594	299.163	299.763	299.06	299.845	299.85	299.797	299.614	299.101	299.812	299.884	299.899	299.806	299.637	298.869	299.02	299.452	299.537	299.52	299.343	298.995	298.035	299.301	299.485	299.504	299.186	299.171	298.908	299.357	298.389	299.504	299.288	299.095	299.299	298.891	299.386	299.463	298.96	299.212
	4060	298.193	299.293	299.633	299.462	299.117	299.62	299.712	299.722	299.702	299.52	299.078	299.695	298.978	299.776	299.782	299.732	299.54	299.013	299.748	299.819	299.836	299.74	299.565	298.775	298.929	299.375	299.46	299.435	299.255	298.911	297.913	299.223	299.418	299.445	299.11	299.088	298.815	299.28	298.282	299.438	299.222	299.012	299.22	298.797	299.31	299.392	298.872	299.134
	4240	298.088	299.226	299.563	299.391	299.034	299.55	299.643	299.648	299.635	299.447	298.993	299.629	298.891	299.71	299.715	299.666	299.467	298.925	299.686	299.759	299.779	299.677	299.493	298.679	298.837	299.301	299.388	299.365	299.176	298.817	297.789	299.149	299.353	299.387	299.04	299.007	298.724	299.204	298.172	299.372	299.15	298.933	299.14	298.706	299.235	299.315	298.775	299.049
	4420	297.981	299.15	299.499	299.322	298.95	299.485	299.581	299.585	299.572	299.376	298.907	299.567	298.807	299.647	299.651	299.605	299.397	298.836	299.625	299.701	299.722	299.619	299.426	298.584	298.744	299.224	299.318	299.298	299.105	298.732	297.665	299.077	299.282	299.308	298.954	298.924	298.632	299.128	298.057	299.301	299.063	298.851	299.06	298.615	299.161	299.236	298.678	298.971
	4600	297.867	299.073	299.436	299.253	298.869	299.422	299.518	299.526	299.511	299.305	298.822	299.507	298.722	299.588	299.594	299.548	299.332	298.749	299.566	299.646	299.67	299.565	299.367	298.488	298.652	299.146	299.251	299.239	299.037	298.659	297.542	299.005	299.211	299.231	298.873	298.839	298.541	299.053	297.94	299.23	298.978	298.77	298.976	298.521	299.085	299.161	298.587	298.896
	4780	297.753	298.996	299.372	299.181	298.788	299.359	299.459	299.475	299.45	299.233	298.74	299.446	298.634	299.531	299.546	299.494	299.266	298.664	299.507	299.591	299.622	299.516	299.306	298.39	298.566	299.07	299.186	299.183	298.971	298.584	297.427	298.931	299.143	299.159	298.797	298.756	298.447	298.978	297.826	299.162	298.903	298.69	298.897	298.427	299.008	299.087	298.502	298.814
	4960	297.645	298.929	299.306	299.109	298.709	299.298	299.402	299.422	299.392	299.163	298.659	299.385	298.55	299.478	299.5	299.443	299.204	298.582	299.446	299.541	299.576	299.468	299.247	298.297	298.481	298.995	299.123	299.127	298.906	298.509	297.317	298.859	299.08	299.088	298.722	298.674	298.353	298.903	297.718	299.099	298.825	298.61	298.814	298.332	298.932	299.021	298.422	298.733
	5140	297.539	298.861	299.245	299.041	298.631	299.234	299.345	299.37	299.335	299.097	298.58	299.323	298.468	299.426	299.453	299.39	299.142	298.502	299.386	299.492	299.526	299.417	299.189	298.207	298.399	298.922	299.057	299.064	298.837	298.441	297.21	298.792	299.017	299.023	298.648	298.596	298.263	298.831	297.611	299.038	298.748	298.524	298.733	298.241	298.857	298.955	298.334	298.641
	5320	297.432	298.79	299.182	298.969	298.555	299.169	299.287	299.316	299.278	299.028	298.502	299.261	298.389	299.372	299.4	299.335	299.078	298.422	299.325	299.439	299.473	299.365	299.128	298.118	298.319	298.85	298.989	298.997	298.771	298.371	297.106	298.726	298.952	298.951	298.567	298.515	298.175	298.764	297.506	298.969	298.67	298.44	298.649	298.153	298.787	298.888	298.249	298.556
	5500	297.323	298.723	299.113	298.892	298.477	299.107	299.227	299.258	299.214	298.954	298.423	299.202	298.308	299.319	299.344	299.273	299.008	298.343	299.268	299.388	299.421	299.306	299.062	298.03	298.239	298.777	298.926	298.931	298.696	298.295	297.006	298.656	298.886	298.88	298.494	298.436	298.089	298.695	297.404	298.9	298.591	298.359	298.569	298.066	298.718	298.818	298.164	298.472
	5680	297.218	298.646	299.038	298.816	298.401	299.042	299.168	299.195	299.143	298.88	298.348	299.141	298.226	299.263	299.285	299.208	298.94	298.266	299.211	299.336	299.366	299.247	298.996	297.943	298.159	298.708	298.866	298.868	298.625	298.217	296.905	298.584	298.822	298.811	298.418	298.357	298.002	298.624	297.304	298.834	298.513	298.284	298.492	297.981	298.647	298.75	298.08	298.396
	5860	297.114	298.582	298.973	298.747	298.328	298.977	299.105	299.129	299.078	298.812	298.273	299.08	298.146	299.204	299.222	299.145	298.873	298.188	299.154	299.281	299.308	299.187	298.931	297.858	298.078	298.639	298.802	298.802	298.549	298.138	296.797	298.512	298.759	298.747	298.348	298.279	297.915	298.553	297.202	298.773	298.439	298.208	298.413	297.893	298.577	298.685	297.995	298.32
	6040	297.011	298.515	298.913	298.68	298.256	298.913	299.044	299.073	299.017	298.748	298.197	299.016	298.063	299.144	299.163	299.084	298.808	298.107	299.092	299.221	299.25	299.129	298.866	297.77	297.994	298.567	298.73	298.733	298.478	298.052	296.687	298.445	298.698	298.686	298.28	298.204	297.828	298.482	297.098	298.712	298.364	298.137	298.339	297.806	298.507	298.613	297.906	298.247
[truncated: 156 more rows]
[truncated: 83 more columns]
